# Supplementary material for: 3-[1-(4-Bromo­phen­yl)eth­oxy]-2,2,5-trimethyl-4-phenyl-3-aza­hexa­ne
Source: Acta Crystallogr Sect E Struct Rep Online. 2013 Nov 20;69(Pt 12):o1792–3. doi: 10.1107/S1600536813029966 (PMC3885056; doi:10.1107/S1600536813029966)
Supplement: Supplementary file 1 [file e-69-o1792-sup1.cif]

##############################################################################
#                                                                            #
# This CIF contains the data in a paper accepted for publication in          #
# Acta Crystallographica Section E. It conforms to the requirements of       #
# Notes for Authors for Acta Crystallographica Section E, and has been       #
# peer reviewed under the auspices of the IUCr Commission on Journals.       #
#                                                                            #
# Full details of the Crystallographic Information File format               #
# are given in the paper "The Crystallographic Information File (CIF):       #
# a New Standard Archive File for Crystallography" by S. R. Hall, F. H.      #
# Allen and I. D. Brown [Acta Cryst. (1991), A47, 655-685].                  #
#                                                                            #
# The current version of the core CIF dictionary is obtainable from          #
# ftp://ftp.iucr.org/pub/cif_core.dic.                                       #
#                                                                            #
# Software is freely available for graphical display of the structure(s)     #
# in this CIF. For information consult the CIF software page                 #
# http://www.iucr.org/resources/cif/software.                                #
#                                                                            #
# This file may be used for bona fide research purposes within the           #
# scientific community so long as proper attribution is given to the journal # 
# article from which it was obtained.                                        #
#                                                                            #
##############################################################################
data_I
_audit_creation_method     SHELXL-97
_database_code_depnum_ccdc_archive     'CCDC 969901'
_chemical_name_systematic
;
3-[1-(4-Bromophenyl)ethoxy]-2,2,5-trimethyl-4-phenyl-3-azahexane
;
_chemical_name_common     ?
_chemical_formula_moiety     'C22 H30 Br N O'
_chemical_formula_sum     'C22 H30 Br N O'
_chemical_formula_iupac     'C22 H30 Br N O'
_chemical_formula_weight     404.38
_chemical_melting_point     ?
_symmetry_cell_setting     triclinic
_symmetry_space_group_name_H-M     'P -1'
_symmetry_space_group_name_hall     '-P 1'
loop_
    _symmetry_equiv_pos_as_xyz
    'x, y, z'
    '-x, -y, -z'
_cell_length_a     8.2595(4)
_cell_length_b     10.0175(4)
_cell_length_c     12.5257(6)
_cell_angle_alpha     88.798(4)
_cell_angle_beta     78.824(4)
_cell_angle_gamma     89.220(3)
_cell_volume     1016.45(8)
_cell_formula_units_Z     2
_cell_measurement_reflns_used     4369
_cell_measurement_theta_min     3.2121
_cell_measurement_theta_max     40.8895
_cell_measurement_temperature     123(2)
_exptl_crystal_description     'diamond shaped plate'
_exptl_crystal_colour     colorless
_exptl_crystal_size_max     0.51
_exptl_crystal_size_mid     0.35
_exptl_crystal_size_min     0.06
_exptl_crystal_density_diffrn     1.321
_exptl_crystal_density_meas     ?
_exptl_crystal_density_method     'not measured'
_exptl_crystal_F_000     424
_exptl_absorpt_coefficient_mu     2.031
_exptl_absorpt_correction_type     analytical
_exptl_absorpt_process_details
;
[CrysAlis PRO (Agilent, 2012), based on expressions derived by Clark &
Reid
(1995)]
;
_exptl_absorpt_correction_T_min     0.375
_exptl_absorpt_correction_T_max     0.888
_exptl_special_details
;
CrysAlisPro (Agilent, 2012)
Analytical numeric absorption correction using a multifaceted crystal
model based on expressions derived by R.C. Clark & J.S. Reid.
(Clark & Reid, 1995)
;
_diffrn_ambient_temperature     123(2)
_diffrn_radiation_type     MoK\a
_diffrn_radiation_wavelength     0.71073
_diffrn_radiation_source     'Enhance (Mo) X-ray Source'
_diffrn_radiation_monochromator     graphite
_diffrn_measurement_device_type     'Agilent Xcalibur (Ruby, Gemini)'
_diffrn_measurement_method     '\w scans'
_diffrn_detector_area_resol_mean     10.5081
_diffrn_reflns_number     23820
_diffrn_reflns_av_R_equivalents     0.0402
_diffrn_reflns_av_sigmaI/netI     0.0728
_diffrn_reflns_theta_min     3.22
_diffrn_reflns_theta_max     40.99
_diffrn_reflns_theta_full     25.50
_diffrn_measured_fraction_theta_max     0.973
_diffrn_measured_fraction_theta_full     0.998
_diffrn_reflns_limit_h_min     -13
_diffrn_reflns_limit_h_max     15
_diffrn_reflns_limit_k_min     -18
_diffrn_reflns_limit_k_max     18
_diffrn_reflns_limit_l_min     -16
_diffrn_reflns_limit_l_max     22
_diffrn_standards_number     ?
_diffrn_standards_interval_count     ?
_diffrn_standards_interval_time     ?
_diffrn_standards_decay_%     ?
_refine_special_details
;
Refinement of <i>F</i>^2^ against ALL reflections. The weighted <i>R</i>-factor
<i>wR</i> and goodness of fit <i>S</i> are based on <i>F</i>^2^, conventional
<i>R</i>-factors <i>R</i> are based on <i>F</i>, with <i>F</i> set to zero for
negative <i>F</i>^2^. The threshold expression of <i>F</i>^2^ >
\s(<i>F</i>^2^) is used only for calculating <i>R</i>-factors(gt) <i>etc</i>.
and is not relevant to the choice of reflections for refinement.
<i>R</i>-factors based on <i>F</i>^2^ are statistically about twice as large
as those based on <i>F</i>, and <i>R</i>- factors based on ALL data will be
even larger.
;
_reflns_number_total     13014
_reflns_number_gt     7448
_reflns_threshold_expression     I>2sigma(I)
_refine_ls_structure_factor_coef     Fsqd
_refine_ls_matrix_type     full
_refine_ls_R_factor_all     0.1355
_refine_ls_R_factor_gt     0.0663
_refine_ls_wR_factor_gt     0.1006
_refine_ls_wR_factor_ref     0.1232
_refine_ls_goodness_of_fit_ref     1.083
_refine_ls_restrained_S_all     1.083
_refine_ls_number_reflns     13014
_refine_ls_number_parameters     237
_refine_ls_number_restraints     14
_refine_ls_hydrogen_treatment     constr
_refine_ls_weighting_scheme     calc
_refine_ls_weighting_details
         'calc w=1/[\s^2^(Fo^2^)+(0.0319P)^2^+0.3044P] where P=(Fo^2^+2Fc^2^)/3'
_atom_sites_solution_hydrogens     geom
_atom_sites_solution_primary     direct
_atom_sites_solution_secondary     difmap
_refine_ls_shift/su_max     0.002
_refine_ls_shift/su_mean     0.000
_refine_diff_density_max     0.714
_refine_diff_density_min     -0.783
_refine_ls_extinction_method     none
_refine_ls_extinction_coef     ?
loop_
    _atom_type_symbol
    _atom_type_description
    _atom_type_scat_dispersion_real
    _atom_type_scat_dispersion_imag
    _atom_type_scat_source
    'C' 'C' 0.0033 0.0016
                         'International Tables Vol C Tables 4.2.6.8 and 6.1.1.4'
    'H' 'H' 0.0000 0.0000
                         'International Tables Vol C Tables 4.2.6.8 and 6.1.1.4'
    'N' 'N' 0.0061 0.0033
                         'International Tables Vol C Tables 4.2.6.8 and 6.1.1.4'
    'O' 'O' 0.0106 0.0060
                         'International Tables Vol C Tables 4.2.6.8 and 6.1.1.4'
    'Br' 'Br' -0.2901 2.4595
                         'International Tables Vol C Tables 4.2.6.8 and 6.1.1.4'
_computing_data_collection
;
CrysAlis PRO (Agilent, 2012)
;
_computing_cell_refinement
;
CrysAlis PRO (Agilent, 2012)
;
_computing_data_reduction
;
CrysAlis PRO (Agilent, 2012)
;
_computing_structure_solution     'SHELXS97 (Sheldrick, 2008)'
_computing_structure_refinement     'SHELXL97 (Sheldrick, 2008)'
_computing_molecular_graphics     'SHELXTL (Sheldrick, 2008)'
_computing_publication_material     'SHELXTL (Sheldrick, 2008)'
loop_
    _atom_site_type_symbol
    _atom_site_label
    _atom_site_fract_x
    _atom_site_fract_y
    _atom_site_fract_z
    _atom_site_U_iso_or_equiv
    _atom_site_adp_type
    _atom_site_calc_flag
    _atom_site_refinement_flags
    _atom_site_occupancy
    _atom_site_symmetry_multiplicity
    _atom_site_disorder_assembly
    _atom_site_disorder_group
    Br Br1A -0.21657(3) 1.03569(3) 0.31920(3) 0.03904(8) Uani d PDU 0.9139(16) 1
                                                                               A
                                                                               1
    Br Br1B -0.2097(3) 1.0344(3) 0.2954(4) 0.03904(8) Uani d PDU 0.0861(16) 1 A
                                                                               2
    O O1 0.33888(11) 0.52249(9) 0.26150(7) 0.02013(18) Uani d . 1 1 A .
    N N1 0.42054(13) 0.41412(11) 0.31003(9) 0.0184(2) Uani d . 1 1 . .
    C C1 0.22930(16) 0.73932(14) 0.30589(11) 0.0213(2) Uani d . 1 1 A .
    C C2 0.21935(18) 0.85614(15) 0.36510(12) 0.0263(3) Uani d . 1 1 . .
    H H2A 0.3043 0.8757 0.4036 0.032 Uiso calc R 1 1 . .
    C C3 0.08780(19) 0.94442(15) 0.36896(13) 0.0282(3) Uani d . 1 1 A .
    H H3A 0.0825 1.0244 0.4089 0.034 Uiso calc R 1 1 . .
    C C4 -0.03621(15) 0.91347(13) 0.31314(12) 0.0255(3) Uani d D 1 1 . .
    C C5 -0.03140(18) 0.79814(15) 0.25483(12) 0.0260(3) Uani d . 1 1 A .
    H H5A -0.1177 0.7784 0.2175 0.031 Uiso calc R 1 1 . .
    C C6 0.10213(17) 0.71062(15) 0.25143(11) 0.0235(3) Uani d . 1 1 . .
    H H6A 0.1066 0.6306 0.2116 0.028 Uiso calc R 1 1 A .
    C C7 0.38199(16) 0.65120(14) 0.29630(12) 0.0243(3) Uani d . 1 1 . .
    H H7A 0.4127 0.6411 0.3695 0.029 Uiso calc R 1 1 A .
    C C8 0.5227(2) 0.71609(18) 0.21809(15) 0.0361(4) Uani d . 1 1 A .
    H H8A 0.6227 0.6610 0.2138 0.054 Uiso calc R 1 1 . .
    H H8B 0.5424 0.8050 0.2440 0.054 Uiso calc R 1 1 . .
    H H8C 0.4943 0.7243 0.1458 0.054 Uiso calc R 1 1 . .
    C C9 0.29326(17) 0.35139(15) 0.39863(11) 0.0228(3) Uani d . 1 1 . .
    C C10 0.25278(19) 0.45110(17) 0.49164(12) 0.0297(3) Uani d . 1 1 . .
    H H10A 0.1974 0.5298 0.4670 0.045 Uiso calc R 1 1 . .
    H H10B 0.3551 0.4782 0.5133 0.045 Uiso calc R 1 1 . .
    H H10C 0.1800 0.4089 0.5539 0.045 Uiso calc R 1 1 . .
    C C11 0.3726(2) 0.22698(17) 0.44159(13) 0.0338(4) Uani d . 1 1 . .
    H H11A 0.3849 0.1568 0.3872 0.051 Uiso calc R 1 1 . .
    H H11B 0.3021 0.1950 0.5092 0.051 Uiso calc R 1 1 . .
    H H11C 0.4813 0.2497 0.4559 0.051 Uiso calc R 1 1 . .
    C C12 0.13032(17) 0.31498(16) 0.36504(13) 0.0276(3) Uani d . 1 1 . .
    H H12A 0.1510 0.2450 0.3104 0.041 Uiso calc R 1 1 . .
    H H12B 0.0841 0.3942 0.3342 0.041 Uiso calc R 1 1 . .
    H H12C 0.0520 0.2825 0.4290 0.041 Uiso calc R 1 1 . .
    C C13 0.49844(15) 0.32510(13) 0.21998(10) 0.0188(2) Uani d . 1 1 . .
    H H13A 0.5453 0.2479 0.2563 0.023 Uiso calc R 1 1 . .
    C C14 0.64814(15) 0.39403(15) 0.14855(10) 0.0209(2) Uani d . 1 1 . .
    H H14A 0.6102 0.4801 0.1192 0.025 Uiso calc R 1 1 . .
    C C15 0.77943(17) 0.42426(17) 0.21525(12) 0.0273(3) Uani d . 1 1 . .
    H H15A 0.8661 0.4789 0.1713 0.041 Uiso calc R 1 1 . .
    H H15B 0.8277 0.3404 0.2367 0.041 Uiso calc R 1 1 . .
    H H15C 0.7287 0.4729 0.2805 0.041 Uiso calc R 1 1 . .
    C C16 0.72633(18) 0.30662(18) 0.05259(12) 0.0303(3) Uani d . 1 1 . .
    H H16A 0.8242 0.3510 0.0108 0.045 Uiso calc R 1 1 . .
    H H16B 0.6463 0.2931 0.0055 0.045 Uiso calc R 1 1 . .
    H H16C 0.7585 0.2200 0.0802 0.045 Uiso calc R 1 1 . .
    C C17 0.38509(16) 0.26336(14) 0.15192(10) 0.0203(2) Uani d . 1 1 . .
    C C18 0.3761(2) 0.12507(16) 0.14801(12) 0.0283(3) Uani d . 1 1 . .
    H H18A 0.4397 0.0712 0.1881 0.034 Uiso calc R 1 1 . .
    C C19 0.2754(2) 0.06402(18) 0.08627(13) 0.0363(4) Uani d . 1 1 . .
    H H19A 0.2704 -0.0306 0.0847 0.044 Uiso calc R 1 1 . .
    C C20 0.1827(2) 0.1417(2) 0.02737(13) 0.0372(4) Uani d . 1 1 . .
    H H20A 0.1125 0.1007 -0.0138 0.045 Uiso calc R 1 1 . .
    C C21 0.19305(18) 0.27933(18) 0.02873(12) 0.0299(3) Uani d . 1 1 . .
    H H21A 0.1304 0.3327 -0.0124 0.036 Uiso calc R 1 1 . .
    C C22 0.29426(17) 0.34049(15) 0.08968(11) 0.0232(3) Uani d . 1 1 . .
    H H22A 0.3016 0.4351 0.0890 0.028 Uiso calc R 1 1 . .
loop_
    _atom_site_aniso_label
    _atom_site_aniso_U_11
    _atom_site_aniso_U_22
    _atom_site_aniso_U_33
    _atom_site_aniso_U_12
    _atom_site_aniso_U_13
    _atom_site_aniso_U_23
    Br1A 0.03220(8) 0.02458(8) 0.0589(2) 0.01144(6) -0.00651(9) 0.00285(9)
    Br1B 0.03220(8) 0.02458(8) 0.0589(2) 0.01144(6) -0.00651(9) 0.00285(9)
    O1 0.0218(4) 0.0146(4) 0.0256(4) 0.0023(3) -0.0084(3) -0.0031(3)
    N1 0.0176(4) 0.0182(5) 0.0187(5) 0.0036(4) -0.0019(4) -0.0007(4)
    C1 0.0193(5) 0.0165(5) 0.0273(6) -0.0007(4) -0.0026(5) -0.0019(5)
    C2 0.0260(6) 0.0197(6) 0.0342(7) 0.0003(5) -0.0079(5) -0.0059(5)
    C3 0.0305(7) 0.0169(6) 0.0357(7) 0.0018(5) -0.0020(6) -0.0042(5)
    C4 0.0219(6) 0.0173(6) 0.0346(7) 0.0035(5) 0.0004(5) 0.0046(5)
    C5 0.0217(6) 0.0256(7) 0.0310(7) 0.0031(5) -0.0061(5) -0.0009(5)
    C6 0.0204(5) 0.0207(6) 0.0295(6) 0.0011(5) -0.0043(5) -0.0060(5)
    C7 0.0187(5) 0.0182(6) 0.0367(7) -0.0001(5) -0.0067(5) -0.0058(5)
    C8 0.0243(7) 0.0267(8) 0.0543(10) -0.0028(6) 0.0009(7) -0.0064(7)
    C9 0.0204(5) 0.0230(6) 0.0229(6) 0.0009(5) 0.0011(5) 0.0002(5)
    C10 0.0278(7) 0.0352(8) 0.0232(6) -0.0001(6) 0.0025(5) -0.0050(6)
    C11 0.0355(8) 0.0317(8) 0.0307(7) 0.0048(7) 0.0008(6) 0.0089(6)
    C12 0.0206(6) 0.0255(7) 0.0342(7) -0.0038(5) 0.0018(5) -0.0030(6)
    C13 0.0181(5) 0.0182(5) 0.0200(5) 0.0024(4) -0.0036(4) -0.0023(4)
    C14 0.0165(5) 0.0248(6) 0.0208(6) 0.0017(5) -0.0024(4) -0.0032(5)
    C15 0.0188(5) 0.0360(8) 0.0281(7) 0.0005(5) -0.0060(5) -0.0057(6)
    C16 0.0221(6) 0.0413(9) 0.0260(7) 0.0020(6) -0.0001(5) -0.0110(6)
    C17 0.0179(5) 0.0213(6) 0.0209(6) -0.0003(5) -0.0012(4) -0.0039(4)
    C18 0.0334(7) 0.0221(6) 0.0289(7) -0.0010(6) -0.0047(6) -0.0042(5)
    C19 0.0455(9) 0.0276(8) 0.0352(8) -0.0129(7) -0.0048(7) -0.0080(6)
    C20 0.0352(8) 0.0463(10) 0.0315(8) -0.0160(7) -0.0075(6) -0.0078(7)
    C21 0.0232(6) 0.0421(9) 0.0253(7) -0.0041(6) -0.0067(5) -0.0032(6)
    C22 0.0206(5) 0.0266(7) 0.0222(6) 0.0001(5) -0.0031(5) -0.0035(5)
_geom_special_details
;
All e.s.d.'s (except the e.s.d. in the dihedral angle between two l.s. planes)
are estimated using the full covariance matrix. The cell e.s.d.'s are taken
into account individually in the estimation of e.s.d.'s in distances, angles
and torsion angles; correlations between e.s.d.'s in cell parameters are only
used when they are defined by crystal symmetry. An approximate (isotropic)
treatment of cell e.s.d.'s is used for estimating e.s.d.'s involving l.s.
planes.
;
loop_
    _geom_bond_atom_site_label_1
    _geom_bond_atom_site_label_2
    _geom_bond_site_symmetry_2
    _geom_bond_distance
    _geom_bond_publ_flag
    Br1A C4 . 1.9064(11) ?
    Br1B C4 . 1.9064(15) ?
    O1 C7 . 1.4406(17) ?
    O1 N1 . 1.4540(14) ?
    N1 C13 . 1.4922(16) ?
    N1 C9 . 1.5061(18) ?
    C1 C2 . 1.3916(19) ?
    C1 C6 . 1.3948(19) ?
    C1 C7 . 1.5165(18) ?
    C2 C3 . 1.386(2) ?
    C2 H2A . 0.9500 ?
    C3 C4 . 1.389(2) ?
    C3 H3A . 0.9500 ?
    C4 C5 . 1.376(2) ?
    C5 C6 . 1.3942(19) ?
    C5 H5A . 0.9500 ?
    C6 H6A . 0.9500 ?
    C7 C8 . 1.512(2) ?
    C7 H7A . 1.0000 ?
    C8 H8A . 0.9800 ?
    C8 H8B . 0.9800 ?
    C8 H8C . 0.9800 ?
    C9 C10 . 1.535(2) ?
    C9 C11 . 1.536(2) ?
    C9 C12 . 1.536(2) ?
    C10 H10A . 0.9800 ?
    C10 H10B . 0.9800 ?
    C10 H10C . 0.9800 ?
    C11 H11A . 0.9800 ?
    C11 H11B . 0.9800 ?
    C11 H11C . 0.9800 ?
    C12 H12A . 0.9800 ?
    C12 H12B . 0.9800 ?
    C12 H12C . 0.9800 ?
    C13 C17 . 1.5274(18) ?
    C13 C14 . 1.5409(19) ?
    C13 H13A . 1.0000 ?
    C14 C15 . 1.5285(19) ?
    C14 C16 . 1.5350(19) ?
    C14 H14A . 1.0000 ?
    C15 H15A . 0.9800 ?
    C15 H15B . 0.9800 ?
    C15 H15C . 0.9800 ?
    C16 H16A . 0.9800 ?
    C16 H16B . 0.9800 ?
    C16 H16C . 0.9800 ?
    C17 C18 . 1.391(2) ?
    C17 C22 . 1.3975(19) ?
    C18 C19 . 1.396(2) ?
    C18 H18A . 0.9500 ?
    C19 C20 . 1.383(3) ?
    C19 H19A . 0.9500 ?
    C20 C21 . 1.384(3) ?
    C20 H20A . 0.9500 ?
    C21 C22 . 1.392(2) ?
    C21 H21A . 0.9500 ?
    C22 H22A . 0.9500 ?
loop_
    _geom_angle_atom_site_label_1
    _geom_angle_atom_site_label_2
    _geom_angle_atom_site_label_3
    _geom_angle_site_symmetry_1
    _geom_angle_site_symmetry_3
    _geom_angle
    _geom_angle_publ_flag
    C7 O1 N1 . . 111.94(9) ?
    O1 N1 C13 . . 107.20(9) ?
    O1 N1 C9 . . 107.14(9) ?
    C13 N1 C9 . . 116.38(11) ?
    C2 C1 C6 . . 118.76(12) ?
    C2 C1 C7 . . 119.47(12) ?
    C6 C1 C7 . . 121.66(12) ?
    C3 C2 C1 . . 121.23(14) ?
    C3 C2 H2A . . 119.4 ?
    C1 C2 H2A . . 119.4 ?
    C2 C3 C4 . . 118.61(13) ?
    C2 C3 H3A . . 120.7 ?
    C4 C3 H3A . . 120.7 ?
    C5 C4 C3 . . 121.74(11) ?
    C5 C4 Br1A . . 120.07(11) ?
    C3 C4 Br1A . . 118.19(11) ?
    C5 C4 Br1B . . 114.39(18) ?
    C3 C4 Br1B . . 123.43(18) ?
    Br1A C4 Br1B . . 8.81(16) ?
    C4 C5 C6 . . 118.94(13) ?
    C4 C5 H5A . . 120.5 ?
    C6 C5 H5A . . 120.5 ?
    C5 C6 C1 . . 120.72(13) ?
    C5 C6 H6A . . 119.6 ?
    C1 C6 H6A . . 119.6 ?
    O1 C7 C8 . . 113.22(12) ?
    O1 C7 C1 . . 106.94(10) ?
    C8 C7 C1 . . 109.28(12) ?
    O1 C7 H7A . . 109.1 ?
    C8 C7 H7A . . 109.1 ?
    C1 C7 H7A . . 109.1 ?
    C7 C8 H8A . . 109.5 ?
    C7 C8 H8B . . 109.5 ?
    H8A C8 H8B . . 109.5 ?
    C7 C8 H8C . . 109.5 ?
    H8A C8 H8C . . 109.5 ?
    H8B C8 H8C . . 109.5 ?
    N1 C9 C10 . . 107.73(12) ?
    N1 C9 C11 . . 107.59(11) ?
    C10 C9 C11 . . 108.01(12) ?
    N1 C9 C12 . . 115.25(11) ?
    C10 C9 C12 . . 107.66(11) ?
    C11 C9 C12 . . 110.36(13) ?
    C9 C10 H10A . . 109.5 ?
    C9 C10 H10B . . 109.5 ?
    H10A C10 H10B . . 109.5 ?
    C9 C10 H10C . . 109.5 ?
    H10A C10 H10C . . 109.5 ?
    H10B C10 H10C . . 109.5 ?
    C9 C11 H11A . . 109.5 ?
    C9 C11 H11B . . 109.5 ?
    H11A C11 H11B . . 109.5 ?
    C9 C11 H11C . . 109.5 ?
    H11A C11 H11C . . 109.5 ?
    H11B C11 H11C . . 109.5 ?
    C9 C12 H12A . . 109.5 ?
    C9 C12 H12B . . 109.5 ?
    H12A C12 H12B . . 109.5 ?
    C9 C12 H12C . . 109.5 ?
    H12A C12 H12C . . 109.5 ?
    H12B C12 H12C . . 109.5 ?
    N1 C13 C17 . . 117.31(10) ?
    N1 C13 C14 . . 110.32(11) ?
    C17 C13 C14 . . 112.06(10) ?
    N1 C13 H13A . . 105.4 ?
    C17 C13 H13A . . 105.4 ?
    C14 C13 H13A . . 105.4 ?
    C15 C14 C16 . . 108.65(11) ?
    C15 C14 C13 . . 110.80(11) ?
    C16 C14 C13 . . 111.31(12) ?
    C15 C14 H14A . . 108.7 ?
    C16 C14 H14A . . 108.7 ?
    C13 C14 H14A . . 108.7 ?
    C14 C15 H15A . . 109.5 ?
    C14 C15 H15B . . 109.5 ?
    H15A C15 H15B . . 109.5 ?
    C14 C15 H15C . . 109.5 ?
    H15A C15 H15C . . 109.5 ?
    H15B C15 H15C . . 109.5 ?
    C14 C16 H16A . . 109.5 ?
    C14 C16 H16B . . 109.5 ?
    H16A C16 H16B . . 109.5 ?
    C14 C16 H16C . . 109.5 ?
    H16A C16 H16C . . 109.5 ?
    H16B C16 H16C . . 109.5 ?
    C18 C17 C22 . . 118.35(13) ?
    C18 C17 C13 . . 119.09(12) ?
    C22 C17 C13 . . 122.51(12) ?
    C17 C18 C19 . . 121.19(15) ?
    C17 C18 H18A . . 119.4 ?
    C19 C18 H18A . . 119.4 ?
    C20 C19 C18 . . 119.81(16) ?
    C20 C19 H19A . . 120.1 ?
    C18 C19 H19A . . 120.1 ?
    C19 C20 C21 . . 119.62(15) ?
    C19 C20 H20A . . 120.2 ?
    C21 C20 H20A . . 120.2 ?
    C20 C21 C22 . . 120.69(15) ?
    C20 C21 H21A . . 119.7 ?
    C22 C21 H21A . . 119.7 ?
    C21 C22 C17 . . 120.29(15) ?
    C21 C22 H22A . . 119.9 ?
    C17 C22 H22A . . 119.9 ?
loop_
    _geom_torsion_atom_site_label_1
    _geom_torsion_atom_site_label_2
    _geom_torsion_atom_site_label_3
    _geom_torsion_atom_site_label_4
    _geom_torsion_site_symmetry_1
    _geom_torsion_site_symmetry_2
    _geom_torsion_site_symmetry_3
    _geom_torsion_site_symmetry_4
    _geom_torsion
    _geom_torsion_publ_flag
    C7 O1 N1 C13 . . . . -130.22(11) ?
    C7 O1 N1 C9 . . . . 104.18(12) ?
    C6 C1 C2 C3 . . . . -1.2(2) ?
    C7 C1 C2 C3 . . . . 175.04(14) ?
    C1 C2 C3 C4 . . . . 0.7(2) ?
    C2 C3 C4 C5 . . . . 0.1(2) ?
    C2 C3 C4 Br1A . . . . 179.95(11) ?
    C2 C3 C4 Br1B . . . . -171.8(2) ?
    C3 C4 C5 C6 . . . . -0.3(2) ?
    Br1A C4 C5 C6 . . . . 179.81(11) ?
    Br1B C4 C5 C6 . . . . 172.24(17) ?
    C4 C5 C6 C1 . . . . -0.2(2) ?
    C2 C1 C6 C5 . . . . 0.9(2) ?
    C7 C1 C6 C5 . . . . -175.21(14) ?
    N1 O1 C7 C8 . . . . 95.05(14) ?
    N1 O1 C7 C1 . . . . -144.54(10) ?
    C2 C1 C7 O1 . . . . 162.77(13) ?
    C6 C1 C7 O1 . . . . -21.13(18) ?
    C2 C1 C7 C8 . . . . -74.34(17) ?
    C6 C1 C7 C8 . . . . 101.77(16) ?
    O1 N1 C9 C10 . . . . -70.17(13) ?
    C13 N1 C9 C10 . . . . 169.94(11) ?
    O1 N1 C9 C11 . . . . 173.61(11) ?
    C13 N1 C9 C11 . . . . 53.72(15) ?
    O1 N1 C9 C12 . . . . 50.03(14) ?
    C13 N1 C9 C12 . . . . -69.86(15) ?
    O1 N1 C13 C17 . . . . -58.63(14) ?
    C9 N1 C13 C17 . . . . 61.23(15) ?
    O1 N1 C13 C14 . . . . 71.30(12) ?
    C9 N1 C13 C14 . . . . -168.84(10) ?
    N1 C13 C14 C15 . . . . 61.24(14) ?
    C17 C13 C14 C15 . . . . -166.09(11) ?
    N1 C13 C14 C16 . . . . -177.74(11) ?
    C17 C13 C14 C16 . . . . -45.06(15) ?
    N1 C13 C17 C18 . . . . -120.29(14) ?
    C14 C13 C17 C18 . . . . 110.60(14) ?
    N1 C13 C17 C22 . . . . 62.25(17) ?
    C14 C13 C17 C22 . . . . -66.86(15) ?
    C22 C17 C18 C19 . . . . -1.9(2) ?
    C13 C17 C18 C19 . . . . -179.49(14) ?
    C17 C18 C19 C20 . . . . 0.2(2) ?
    C18 C19 C20 C21 . . . . 1.1(3) ?
    C19 C20 C21 C22 . . . . -0.7(2) ?
    C20 C21 C22 C17 . . . . -1.0(2) ?
    C18 C17 C22 C21 . . . . 2.3(2) ?
    C13 C17 C22 C21 . . . . 179.79(12) ?
    C8 C7 C13 C14 . . . . 4.56(11) ?
    C8 C7 N1 C9 . . . . 172.28(12) ?
loop_
    _geom_hbond_atom_site_label_D
    _geom_hbond_atom_site_label_H
    _geom_hbond_atom_site_label_A
    _geom_hbond_site_symmetry_A
    _geom_hbond_distance_DH
    _geom_hbond_distance_HA
    _geom_hbond_distance_DA
    _geom_hbond_angle_DHA
    C11 H11B Br1A 2_566 0.98 3.12 3.9782(16) 147.6
    C13 H13A Br1A 1_645 1.00 3.07 4.0358(13) 162.7
    C13 H13A Br1B 1_645 1.00 3.02 3.970(2) 158.6
    C15 H15B Br1B 1_645 0.98 3.14 4.017(3) 149.3
data_New_Global_Publ_Block
_journal_date_recd_electronic     2013-09-27
_journal_date_accepted     2013-11-01
_journal_name_full     'Acta Crystallographica, Section E'
_journal_year     2013
_journal_volume     69
_journal_issue     12
_journal_page_first     o1792
_journal_page_last     o1793
_journal_paper_category     QO
_journal_paper_doi     10.1107/S1600536813029966
_journal_coeditor_code     HG5350
_publ_contact_author_name     'Ray J. Butcher'
_publ_contact_author_address
;
Department of Chemistry
Howard University
525 College Street NW
Washington DC 20059
USA
;
_publ_contact_author_email     'rbutcher99@yahoo.com'
_publ_contact_author_fax     '202-806-5442'
_publ_contact_author_phone     '202-806-9892'
_publ_section_title
;
3-[1-(4-Bromophenyl)ethoxy]-2,2,5-trimethyl-4-phenyl-3-azahexane
;
loop_
    _publ_author_name
    _publ_author_footnote
    _publ_author_address
    'Pitliya, Praveen' ?
;
Department of Chemistry
Howard University
525 College Street NW
Washington
DC 20059
USA
;
    'Butcher, Ray J.' .
;
Department of Chemistry
Howard University
525 College Street NW
Washington
DC 20059
USA
;
    'Karim, A.' .
;
Department of Polymer Engineering, University of Akron,
Akron, OH,
USA
;
    'Hudrlik, Paul F.' .
;
Department of Chemistry
Howard University
525 College Street NW
Washington
DC 20059
USA
;
    'Hudrlik, Anne M.' .
;
Department of Chemistry
Howard University
525 College Street NW
Washington
DC 20059
USA
;
    'Raghavan, D.' .
;
Department of Chemistry
Howard University
525 College Street NW
Washington
DC 20059
USA
;
