# Supplementary material for: 3-[1-(4-Bromo­phen­yl)eth­oxy]-2,2,5-trimethyl-4-phenyl-3-aza­hexa­ne
Source: Acta Crystallogr Sect E Struct Rep Online. 2013 Nov 20;69(Pt 12):o1792–3. doi: 10.1107/S1600536813029966 (PMC3885056; doi:10.1107/S1600536813029966)
Supplement: Supplementary file 2 [file e-69-o1792-Isup2.hkl]

# 
# h,k,l, Fc-squared, Fo-squared, sigma(Fo-squared) and status flag 
# 
data_I
_shelx_title '    tipno-z2 in P1' 
_shelx_refln_list_code          4 
_shelx_F_calc_maximum      141.62 
_exptl_crystal_F_000       424.00 
_reflns_d_resolution_high  0.5418 
 
loop_ 
 _symmetry_equiv_pos_as_xyz 
 'x, y, z' 
 '-x, -y, -z' 
 
_cell_length_a     8.2595 
_cell_length_b    10.0175 
_cell_length_c    12.5257 
_cell_angle_alpha  88.798 
_cell_angle_beta   78.824 
_cell_angle_gamma  89.220 
 
_shelx_F_squared_multiplier     1.000 
 
loop_ 
 _refln_index_h 
 _refln_index_k 
 _refln_index_l 
 _refln_F_squared_calc 
 _refln_F_squared_meas 
 _refln_F_squared_sigma 
 _refln_observed_status 
   2   0   0     9512.16     8652.55     38.80 o 
   3   0   0      295.55      287.27      9.21 o 
   4   0   0      663.70      642.93     16.44 o 
   5   0   0     1161.12     1106.84     24.20 o 
   6   0   0      140.43      139.33      6.78 o 
   7   0   0     1269.09     1255.47     28.71 o 
   8   0   0       50.08       56.91      5.09 o 
   9   0   0      114.22      109.62      6.21 o 
  10   0   0      132.25      124.49      6.99 o 
  11   0   0       47.68       47.37      7.70 o 
  12   0   0       99.22       87.00     13.40 o 
  13   0   0        1.12       -3.75      7.11 o 
  14   0   0       21.22       20.43      9.39 o 
 -14   1   0        1.40       -2.34      7.08 o 
 -13   1   0       16.98       30.76      7.44 o 
 -12   1   0       50.08       60.54      8.44 o 
 -11   1   0        2.00        5.97      5.20 o 
 -10   1   0        0.76        4.95      3.32 o 
  -9   1   0      191.82      191.81      9.48 o 
  -8   1   0      158.30      155.80      9.24 o 
  -7   1   0      185.69      206.05     13.24 o 
  -6   1   0      413.54      413.18     16.79 o 
  -5   1   0      816.52      825.39     21.17 o 
  -4   1   0     1592.26     1578.27     17.31 o 
  -3   1   0       10.93       10.87      1.58 o 
  -2   1   0     2160.52     2082.61     12.71 o 
  -1   1   0     4788.95     4972.71     30.04 o 
   1   1   0     2485.80     2824.38    122.66 o 
   2   1   0       71.71       68.99      3.18 o 
   3   1   0     4580.17     4483.63     53.35 o 
   4   1   0      851.42      828.43     19.10 o 
   5   1   0     1689.73     1625.76     33.52 o 
   6   1   0       11.05       22.71      2.83 o 
   7   1   0     1200.16     1212.44     16.16 o 
   8   1   0      551.50      563.06     12.06 o 
   9   1   0       59.51       57.08      4.79 o 
  10   1   0      141.27      159.49     10.90 o 
  11   1   0       73.68       72.50     11.78 o 
  12   1   0       51.97       46.40     11.10 o 
  13   1   0        5.79        1.44      7.53 o 
  14   1   0        3.64        1.03      6.71 o 
 -14   2   0       22.01       29.12      7.64 o 
 -13   2   0        8.39       12.23      6.27 o 
 -12   2   0       34.49       27.59      6.77 o 
 -11   2   0       85.29       86.70      8.06 o 
 -10   2   0       59.06       63.61      6.82 o 
  -9   2   0      999.42     1022.01     22.19 o 
  -8   2   0        8.98        9.22      5.66 o 
  -7   2   0      385.19      395.93     18.42 o 
  -6   2   0       29.31       38.89      5.86 o 
  -5   2   0       97.50       90.93      4.95 o 
  -4   2   0     1825.52     1838.82     18.22 o 
  -3   2   0      566.75      612.54      9.09 o 
  -2   2   0     6427.06     6214.73     45.72 o 
  -1   2   0       68.98       64.20      1.50 o 
   0   2   0       81.91       88.77      5.07 o 
   1   2   0     1024.12      916.29     12.51 o 
   2   2   0     1260.71     1228.58     17.63 o 
   3   2   0     1022.47     1033.50     18.50 o 
   4   2   0       17.20       20.30      1.40 o 
   5   2   0     1612.13     1572.97     31.83 o 
   6   2   0      349.64      353.35     10.47 o 
   7   2   0      383.54      388.27      9.15 o 
   8   2   0      249.25      266.65      9.62 o 
   9   2   0       48.49       41.25      8.27 o 
  10   2   0       22.21       23.33      8.23 o 
  11   2   0        7.32        5.66      6.23 o 
  12   2   0       12.23       15.00      7.96 o 
  13   2   0        6.98       10.32      7.53 o 
  14   2   0        8.31        1.05      7.29 o 
 -14   3   0       22.87       24.51     15.01 o 
 -13   3   0       34.29       19.95     19.38 o 
 -12   3   0        9.17       19.74      6.59 o 
 -11   3   0      123.57      132.50     16.04 o 
 -10   3   0       99.04      120.00      8.99 o 
  -9   3   0       31.16       24.96      7.50 o 
  -8   3   0      625.20      657.58     26.28 o 
  -7   3   0      265.20      262.49     15.94 o 
  -6   3   0     1600.07     1538.63     24.00 o 
  -5   3   0       90.93       83.60      4.76 o 
  -4   3   0     1976.63     1961.69     50.51 o 
  -3   3   0      502.57      514.98      9.03 o 
  -2   3   0     1756.98     1686.08     10.23 o 
  -1   3   0     1152.68     1134.61     11.73 o 
   0   3   0     5335.29     5589.06     47.06 o 
   1   3   0     1263.88     1129.76     17.68 o 
   2   3   0      331.43      314.56     10.19 o 
   3   3   0     1603.36     1520.06     24.95 o 
   4   3   0        0.20        3.55      2.24 o 
   5   3   0       96.71      116.73      3.62 o 
   6   3   0      273.01      278.65     10.59 o 
   7   3   0       32.84       35.36      3.76 o 
   8   3   0      306.29      333.84     10.63 o 
   9   3   0        5.93       11.15      6.23 o 
  10   3   0      190.22      210.91     17.71 o 
  11   3   0       13.56        5.66      7.09 o 
  12   3   0       90.42       72.60     12.87 o 
  13   3   0        4.03       -0.64      7.13 o 
  14   3   0       16.05       35.62     11.00 o 
 -14   4   0        6.45        1.32      5.82 o 
 -13   4   0        6.16        4.61      6.05 o 
 -12   4   0        3.87        9.60      5.39 o 
 -11   4   0       32.65       24.75      6.56 o 
 -10   4   0       14.10        7.14      7.45 o 
  -9   4   0      391.78      401.66     23.20 o 
  -8   4   0      190.74      175.82     14.61 o 
  -7   4   0       73.81       86.17      6.18 o 
  -6   4   0      859.17      841.66     15.88 o 
  -5   4   0       15.97       26.55      3.13 o 
  -4   4   0     1672.08     1624.12     21.03 o 
  -3   4   0       50.61       72.84      2.77 o 
  -2   4   0     1607.34     1585.33     16.30 o 
  -1   4   0      517.04      458.60     14.54 o 
   0   4   0      866.41      847.47     20.78 o 
   1   4   0     1396.59     1414.44     24.83 o 
   2   4   0       27.14       28.67      3.62 o 
   3   4   0      763.99      707.38     18.50 o 
   4   4   0       28.87       34.59      5.53 o 
   5   4   0      754.58      714.31     22.35 o 
   6   4   0      218.85      209.88      6.96 o 
   7   4   0      723.72      689.45     12.00 o 
   8   4   0       37.07       31.45      7.47 o 
   9   4   0       25.53       19.27      6.89 o 
  10   4   0       18.80       13.18      6.31 o 
  11   4   0        7.79        7.62      6.98 o 
  12   4   0        2.75       -0.38      6.84 o 
  13   4   0        8.69       43.15     11.67 o 
  14   4   0        0.19       23.72      9.97 o 
 -14   5   0        3.26        7.97      6.44 o 
 -13   5   0       50.38       45.71      9.90 o 
 -12   5   0        5.83        3.53      5.57 o 
 -11   5   0       88.89       96.29      9.40 o 
 -10   5   0      169.57      168.97     16.77 o 
  -9   5   0      398.48      423.64     23.90 o 
  -8   5   0      293.82      294.41     10.91 o 
  -7   5   0      117.27      137.00      5.62 o 
  -6   5   0      543.97      613.35     10.42 o 
  -5   5   0      242.70      239.30      6.11 o 
  -4   5   0      550.81      543.87      8.61 o 
  -3   5   0      973.14      987.49     19.58 o 
  -2   5   0     1634.28     1606.64     19.29 o 
  -1   5   0     1644.60     1710.79     33.46 o 
   0   5   0      117.18      177.38     10.26 o 
   1   5   0     1986.63     2156.93     37.27 o 
   2   5   0      250.28      309.46     13.15 o 
   3   5   0     1044.47     1046.36     24.70 o 
   4   5   0       17.39       18.30      4.99 o 
   5   5   0      783.93      804.59     24.51 o 
   6   5   0       13.07       18.31      5.94 o 
   7   5   0        3.52        2.78      2.28 o 
   8   5   0      453.08      440.29     23.14 o 
   9   5   0        1.01       -2.62      5.74 o 
  10   5   0       49.69       54.83     11.53 o 
  11   5   0        0.10       19.10      9.99 o 
  12   5   0        4.62       30.30     10.61 o 
  13   5   0        4.40       33.44     11.16 o 
  14   5   0       14.80       20.36      9.84 o 
 -13   6   0       22.89       30.42      7.42 o 
 -12   6   0        9.19       10.79      6.10 o 
 -11   6   0       49.94       47.81     12.04 o 
 -10   6   0        2.49        0.69      7.70 o 
  -9   6   0        6.98       13.57      7.11 o 
  -8   6   0      402.83      393.78     13.34 o 
  -7   6   0        6.66       12.39      2.54 o 
  -6   6   0      401.02      431.34      8.86 o 
  -5   6   0      277.65      303.94      7.00 o 
  -4   6   0     1711.77     1708.43     55.41 o 
  -3   6   0      230.86      239.20      8.36 o 
  -2   6   0     1044.89      988.81     17.47 o 
  -1   6   0     1210.63     1386.12     33.88 o 
   0   6   0       20.65       32.33      5.55 o 
   1   6   0     1003.92      845.20     76.39 o 
   2   6   0        9.56       16.79      5.49 o 
   3   6   0      317.75      342.84     15.55 o 
   4   6   0      845.41      830.28     25.37 o 
   5   6   0       18.90       30.93      6.04 o 
   6   6   0      967.15      956.86     30.32 o 
   7   6   0        0.90        6.19      7.75 o 
   8   6   0      168.72      181.30     16.13 o 
   9   6   0        6.37       33.00      9.90 o 
  10   6   0       10.80       24.81      9.77 o 
  11   6   0        7.82       28.11     10.49 o 
  12   6   0       19.19       42.63     11.97 o 
  13   6   0        2.33        7.73      8.41 o 
 -13   7   0       12.08       24.63     11.93 o 
 -12   7   0       23.40        6.29      6.63 o 
 -11   7   0       63.36       65.72     13.86 o 
 -10   7   0       27.93       21.57      9.48 o 
  -9   7   0      194.34      185.84     17.68 o 
  -8   7   0      321.96      346.59     22.07 o 
  -7   7   0        2.60        8.63      4.44 o 
  -6   7   0     1266.26     1281.19     22.32 o 
  -5   7   0        4.44        6.39      3.06 o 
  -4   7   0      719.34      703.52     15.83 o 
  -3   7   0       79.24       76.11     11.24 o 
  -2   7   0      149.45      151.55      6.81 o 
  -1   7   0     1528.75     1661.58     38.16 o 
   0   7   0       17.23       20.38      5.10 o 
   1   7   0      998.96      991.85     29.38 o 
   2   7   0        7.49       16.13      4.96 o 
   3   7   0      962.13      995.08     29.87 o 
   4   7   0      238.26      246.23     15.27 o 
   5   7   0      248.87      250.72     15.74 o 
   6   7   0      307.22      286.84     18.03 o 
   7   7   0       60.34       52.40      9.21 o 
   8   7   0       62.44       61.77     10.70 o 
   9   7   0        0.20       15.07      8.76 o 
  10   7   0        8.44       11.42      7.79 o 
  11   7   0        7.88       30.21     10.09 o 
  12   7   0        1.16       18.34     10.17 o 
  13   7   0        0.35       20.32     10.19 o 
 -13   8   0       92.64       88.15     11.49 o 
 -12   8   0        4.91      -12.00     22.57 o 
 -11   8   0       37.82       39.14     12.12 o 
 -10   8   0      199.43      185.99     19.23 o 
  -9   8   0        0.47       25.62     10.74 o 
  -8   8   0      277.33      266.91     21.43 o 
  -7   8   0        2.06       11.53      7.87 o 
  -6   8   0      241.20      261.20     11.12 o 
  -5   8   0      187.79      181.56      9.24 o 
  -4   8   0       36.73       37.23      5.07 o 
  -3   8   0     1723.35     1722.53     27.62 o 
  -2   8   0      465.39      500.05     13.19 o 
  -1   8   0     2278.44     2250.61     96.38 o 
   0   8   0      125.60      148.91     11.38 o 
   1   8   0      530.01      568.93     23.36 o 
   2   8   0      344.66      363.05     20.77 o 
   3   8   0      322.08      351.66     20.70 o 
   4   8   0      208.98      212.63     15.26 o 
   5   8   0      604.99      627.73     26.85 o 
   6   8   0      254.15      255.63     17.96 o 
   7   8   0       69.34       55.26      9.85 o 
   8   8   0       79.14       86.56     12.55 o 
   9   8   0        0.38       12.35      7.89 o 
  10   8   0       39.60       44.01     10.80 o 
  11   8   0       32.66       64.12     13.18 o 
  12   8   0        1.39       25.96      9.80 o 
  13   8   0        1.01        7.52      7.85 o 
 -12   9   0       16.42       41.34     13.52 o 
 -11   9   0       12.06       14.59     10.64 o 
 -10   9   0      290.55      267.58     22.95 o 
  -9   9   0       97.78      106.02     16.94 o 
  -8   9   0      322.64      333.51     24.44 o 
  -7   9   0       74.85       72.80     12.47 o 
  -6   9   0      328.39      334.60     22.75 o 
  -5   9   0      484.11      513.06     16.02 o 
  -4   9   0      236.99      246.77     11.65 o 
  -3   9   0      566.54      557.15     17.86 o 
  -2   9   0        0.20        1.60      3.12 o 
  -1   9   0     1063.23     1086.48     22.09 o 
   0   9   0      172.77      156.73     12.58 o 
   1   9   0      353.66      375.26     19.46 o 
   2   9   0      306.00      268.91     18.36 o 
   3   9   0        1.49       -8.00      8.00 o 
   4   9   0      234.43      274.03     19.89 o 
   5   9   0       24.90       13.86      6.14 o 
   6   9   0      268.39      262.12     19.13 o 
   7   9   0      104.62       93.87     12.74 o 
   8   9   0       13.02        4.58      6.90 o 
   9   9   0       16.74       23.11      9.13 o 
  10   9   0       81.56       72.69     13.35 o 
  11   9   0        2.72       -9.53      9.53 o 
  12   9   0       11.08       11.52      9.34 o 
 -12  10   0       72.06       67.90     15.55 o 
 -11  10   0       16.61       -5.87     10.00 o 
 -10  10   0      130.97      128.70     16.81 o 
  -9  10   0        3.84       38.54     13.90 o 
  -8  10   0       78.92       77.44     15.25 o 
  -7  10   0      104.44      104.71     15.88 o 
  -6  10   0       59.97       42.29     10.58 o 
  -5  10   0      730.46      732.55     38.11 o 
  -4  10   0       28.46       29.06      5.90 o 
  -3  10   0      966.03      983.90     24.95 o 
  -2  10   0      154.32      147.03      7.84 o 
  -1  10   0      155.44      172.65      9.54 o 
   0  10   0      349.65      332.02     18.50 o 
   1  10   0      128.39      134.68     12.59 o 
   2  10   0     1083.48     1106.45     37.35 o 
   3  10   0      135.73      135.72     14.33 o 
   4  10   0      395.10      372.87     25.62 o 
   5  10   0       18.91       11.42      6.92 o 
   6  10   0      219.53      237.28     20.80 o 
   7  10   0       65.57       49.85     10.48 o 
   8  10   0        5.58       -9.55      9.55 o 
   9  10   0        0.71      -10.10     10.10 o 
  10  10   0       20.77        7.46      8.00 o 
  11  10   0       14.99       -3.70     10.07 o 
  12  10   0        0.07      -11.69     11.69 o 
 -11  11   0        9.07        7.64      9.53 o 
 -10  11   0       73.67       42.38     10.55 o 
  -9  11   0       24.15       46.91     13.98 o 
  -8  11   0       47.03       59.99     13.36 o 
  -7  11   0      137.47      128.33     17.77 o 
  -6  11   0        1.39      -12.94     12.94 o 
  -5  11   0      163.10      127.72     17.58 o 
  -4  11   0       14.53       14.41     11.85 o 
  -3  11   0      582.11      605.56     19.95 o 
  -2  11   0      240.40      230.12     17.38 o 
  -1  11   0      284.04      269.42     12.05 o 
   0  11   0      342.69      339.65     19.78 o 
   1  11   0      236.12      218.63     16.06 o 
   2  11   0       89.29      118.19     13.64 o 
   3  11   0        0.72       -0.09      5.71 o 
   4  11   0        3.54       -3.97      8.77 o 
   5  11   0       37.01       32.08      9.79 o 
   6  11   0        2.33        1.99      7.12 o 
   7  11   0       35.34       57.93     13.20 o 
   8  11   0        0.24       25.69     11.68 o 
   9  11   0       41.38       56.54     12.94 o 
  10  11   0        1.88       -8.34      8.34 o 
  11  11   0        0.68       -9.60      9.60 o 
 -11  12   0        4.79       -7.99     12.24 o 
 -10  12   0       41.02        8.04     11.81 o 
  -9  12   0       74.44       89.08     17.52 o 
  -8  12   0       15.36        8.40     11.43 o 
  -7  12   0      302.01      273.24     25.96 o 
  -6  12   0        8.34      -10.49     16.86 o 
  -5  12   0      146.51      144.25     18.65 o 
  -4  12   0       24.90       15.03     10.81 o 
  -3  12   0      197.37      205.25     22.02 o 
  -2  12   0       64.43       62.92      7.66 o 
  -1  12   0       94.61       94.61      7.90 o 
   0  12   0      168.47      183.03     10.95 o 
   1  12   0       15.30       12.89      5.42 o 
   2  12   0      254.52      257.05     19.18 o 
   3  12   0        7.62       23.19      9.11 o 
   4  12   0      139.24      139.79     16.88 o 
   5  12   0        9.02      -10.77     10.77 o 
   6  12   0       10.85      -12.50     12.50 o 
   7  12   0        6.77      -10.37     10.37 o 
   8  12   0        0.34        0.25      8.36 o 
   9  12   0        9.35       12.23     10.55 o 
  10  12   0        0.75        8.32      9.31 o 
  11  12   0        3.45        0.01      8.27 o 
 -10  13   0       59.35        2.05     13.53 o 
  -9  13   0       79.55       27.68     14.65 o 
  -8  13   0       35.39      -12.22     14.50 o 
  -7  13   0       43.92       20.60     14.23 o 
  -6  13   0        3.16      -14.61     14.61 o 
  -5  13   0      174.72      187.39     21.82 o 
  -4  13   0       43.05       28.59     11.62 o 
  -3  13   0      233.44      227.16     13.15 o 
  -2  13   0      286.61      298.39     14.48 o 
  -1  13   0       22.47       27.61      5.36 o 
   0  13   0      261.53      272.23     13.34 o 
   1  13   0       44.61       48.77      9.13 o 
   2  13   0       21.98       14.46      6.63 o 
   3  13   0       11.32       45.53     11.13 o 
   4  13   0       32.19       58.36     12.90 o 
   5  13   0       86.46       87.74     14.57 o 
   6  13   0       38.88       18.63      8.23 o 
   7  13   0       58.66       15.82      8.90 o 
   8  13   0        0.47      -14.73     14.73 o 
   9  13   0        2.57       -6.10     11.08 o 
  10  13   0       24.25       21.58     10.93 o 
  -9  14   0       20.18       10.31     13.73 o 
  -8  14   0       23.26       12.90     12.69 o 
  -7  14   0      118.87      122.64     20.71 o 
  -6  14   0        6.83       24.01     14.20 o 
  -5  14   0       89.13       90.20     15.43 o 
  -4  14   0       21.67       25.15     11.39 o 
  -3  14   0       51.81       50.82     12.63 o 
  -2  14   0      165.42      175.05     21.21 o 
  -1  14   0        0.23        3.32      3.95 o 
   0  14   0       44.18       42.36      6.43 o 
   1  14   0        0.44        4.34      5.09 o 
   2  14   0       13.19       10.98      6.15 o 
   3  14   0       14.29        1.73      6.53 o 
   4  14   0       17.07       40.75     11.92 o 
   5  14   0        5.14       19.24      9.76 o 
   6  14   0       10.67       10.64      8.42 o 
   7  14   0       14.98       -3.00      8.56 o 
   8  14   0        3.94      -10.08     10.08 o 
   9  14   0       21.69        6.35      9.78 o 
  -8  15   0        9.53       19.70     14.54 o 
  -7  15   0       65.27      113.13     19.61 o 
  -6  15   0       14.60       53.38     16.27 o 
  -5  15   0        4.92       -4.33     11.53 o 
  -4  15   0       43.88       29.19     11.24 o 
  -3  15   0       40.26       55.55     13.72 o 
  -2  15   0       79.10       97.00     15.61 o 
  -1  15   0       10.70        9.79      6.26 o 
   0  15   0        3.40       12.22      5.45 o 
   1  15   0       23.18       28.43      6.85 o 
   2  15   0       12.13        2.15      4.73 o 
   3  15   0       36.84       33.94      9.26 o 
   4  15   0        4.80       -9.69      9.69 o 
   5  15   0       44.68       89.60     15.29 o 
   6  15   0        3.53       24.89     10.58 o 
   7  15   0        7.94       33.21     12.26 o 
   8  15   0        0.02        8.70      8.85 o 
  -7  16   0       36.64       46.43     14.24 o 
  -6  16   0       19.73       51.72     15.40 o 
  -5  16   0       31.92       68.20     16.22 o 
  -4  16   0       12.92        0.37      9.35 o 
  -3  16   0        4.76       22.41     11.42 o 
  -2  16   0       72.48       74.19     15.24 o 
  -1  16   0       21.14       29.18     13.31 o 
   0  16   0       79.33       87.73      7.88 o 
   1  16   0        9.00       19.72      6.09 o 
   2  16   0        2.75        2.85      8.51 o 
   3  16   0        1.08        8.70      5.48 o 
   4  16   0       10.64       -1.17      7.33 o 
   5  16   0       10.17       -5.55      8.48 o 
   6  16   0        5.84        6.65      7.80 o 
   7  16   0        4.46       34.64     11.49 o 
  -5  17   0       29.21       70.91     16.65 o 
  -4  17   0      114.07      125.67     18.97 o 
  -3  17   0       30.27       43.33     13.23 o 
  -2  17   0       39.25       53.53     13.49 o 
  -1  17   0        0.79        2.58     10.30 o 
   0  17   0       10.81       21.46     11.06 o 
   1  17   0       25.25       35.03      9.74 o 
   2  17   0        0.81        0.23      5.67 o 
   3  17   0        7.89        4.50      5.55 o 
   4  17   0       18.18        3.33      5.71 o 
   5  17   0       12.84       -2.09      6.86 o 
  -2  18   0       15.22       28.76     11.63 o 
  -1  18   0       19.47       13.12     10.19 o 
   0  18   0       17.94       19.83     10.56 o 
   1  18   0       34.02       51.90     13.59 o 
   2  18   0        8.58        8.54      6.96 o 
   3  18   0       28.76       25.71      6.83 o 
  -3 -18   1        0.90        4.90      8.66 o 
  -2 -18   1        4.64       27.33     11.17 o 
  -1 -18   1        4.88       20.24     12.13 o 
   0 -18   1        0.21        5.97      9.94 o 
   1 -18   1       13.99       28.10     12.61 o 
   2 -18   1       20.86       37.99     12.48 o 
  -5 -17   1        0.30       -3.34      5.62 o 
  -4 -17   1        2.40        0.82      5.14 o 
  -3 -17   1        0.63       10.25      5.74 o 
  -2 -17   1        5.78        8.25      5.53 o 
  -1 -17   1       47.14       46.14      7.85 o 
   0 -17   1        2.93        7.98      6.86 o 
   1 -17   1       39.31       27.43     12.00 o 
   2 -17   1        0.52       24.04     10.83 o 
   3 -17   1        2.65        6.79     10.73 o 
   4 -17   1        2.79       12.61     10.62 o 
   5 -17   1       17.26       56.19     15.60 o 
  -7 -16   1        0.87       27.92     10.40 o 
  -6 -16   1       11.34       40.40     11.32 o 
  -5 -16   1        0.12       -5.94      8.85 o 
  -4 -16   1       26.11       12.01      7.22 o 
  -3 -16   1        0.62       -6.51      6.51 o 
  -2 -16   1       42.65       39.33      7.36 o 
  -1 -16   1        1.99        9.43      6.07 o 
   0 -16   1        3.17        5.68      6.08 o 
   1 -16   1       88.77       96.37     10.50 o 
   2 -16   1       29.01       43.97     12.81 o 
   3 -16   1       53.65       50.67     13.57 o 
   4 -16   1        2.21      -12.67     12.67 o 
   5 -16   1       52.23       82.57     17.10 o 
   6 -16   1       30.50       56.57     16.30 o 
   7 -16   1        5.27       36.12     15.46 o 
  -8 -15   1       18.39       21.71     10.06 o 
  -7 -15   1        0.38       20.00     10.55 o 
  -6 -15   1        5.47       37.34     12.29 o 
  -5 -15   1       27.14       54.57     13.16 o 
  -4 -15   1        4.16       -5.11      8.55 o 
  -3 -15   1       18.23       18.69      8.27 o 
  -2 -15   1       17.32       23.56      6.66 o 
  -1 -15   1      101.02      103.91     15.22 o 
   0 -15   1        1.24        3.30      4.74 o 
   1 -15   1      149.19      162.51     12.47 o 
   2 -15   1       30.09       33.43      7.16 o 
   3 -15   1       36.85       37.69     12.86 o 
   4 -15   1       69.85       66.63     13.89 o 
   5 -15   1        9.65        7.02     10.30 o 
   6 -15   1      170.70      209.09     24.28 o 
   7 -15   1       10.64       39.07     15.46 o 
   8 -15   1       26.21       29.67     12.92 o 
  -9 -14   1        1.31      -13.72     13.72 o 
  -8 -14   1        1.37      -10.88     10.88 o 
  -7 -14   1       35.16       16.28      9.52 o 
  -6 -14   1       25.69       26.87     10.19 o 
  -5 -14   1        5.46       26.09     10.53 o 
  -4 -14   1        0.64       22.12     10.55 o 
  -3 -14   1       76.20       82.53     12.22 o 
  -2 -14   1       18.78       20.58      7.09 o 
  -1 -14   1      375.39      390.97     17.01 o 
   0 -14   1       11.67       15.34      5.12 o 
   1 -14   1      141.76      143.15      8.80 o 
   2 -14   1       92.46       96.25      9.56 o 
   3 -14   1        6.42       21.68      6.62 o 
   4 -14   1       81.42       61.18     13.07 o 
   5 -14   1        1.65       -6.96     10.02 o 
   6 -14   1      104.12      136.01     20.54 o 
   7 -14   1        2.09       -7.48     12.62 o 
   8 -14   1       58.34       69.26     18.77 o 
   9 -14   1       75.91       60.80     16.40 o 
 -10 -13   1       22.47       -5.93     10.42 o 
  -9 -13   1        0.02      -12.41     12.41 o 
  -8 -13   1       21.11       -3.23     11.60 o 
  -7 -13   1        0.39      -13.84     13.84 o 
  -6 -13   1        0.39      -11.57     11.57 o 
  -5 -13   1        3.11       -0.20      7.62 o 
  -4 -13   1        5.47       28.56     11.25 o 
  -3 -13   1      202.03      236.46     20.88 o 
  -2 -13   1      101.66       94.94     12.27 o 
  -1 -13   1       84.16       94.09      8.89 o 
   0 -13   1      111.30      109.53      9.19 o 
   1 -13   1       79.30       68.17      7.42 o 
   2 -13   1      208.16      235.38     13.38 o 
   3 -13   1        1.09        8.99     10.58 o 
   4 -13   1      256.27      254.88     23.53 o 
   5 -13   1        4.74       -9.78     12.56 o 
   6 -13   1      181.11      155.09     22.20 o 
   7 -13   1       59.83       58.74     15.74 o 
   8 -13   1      122.69       98.68     19.55 o 
   9 -13   1       39.43       18.65     12.75 o 
  10 -13   1        1.43      -17.22     17.22 o 
 -11 -12   1        0.00       20.81     11.29 o 
 -10 -12   1        7.42       25.17     11.18 o 
  -9 -12   1        2.21       26.41     11.21 o 
  -8 -12   1       13.70       16.72     10.44 o 
  -7 -12   1        7.28       -8.50      8.93 o 
  -6 -12   1        2.59      -10.52     10.52 o 
  -5 -12   1      100.76       87.36     14.00 o 
  -4 -12   1        1.84        1.27      7.60 o 
  -3 -12   1      156.53      170.15     17.66 o 
  -2 -12   1      137.12      161.57     16.13 o 
  -1 -12   1      178.70      180.48     15.07 o 
   0 -12   1       84.09       95.53      8.86 o 
   1 -12   1       40.70       38.65      5.92 o 
   2 -12   1      429.26      418.58     16.93 o 
   3 -12   1       49.17       59.50      7.96 o 
   4 -12   1      341.91      357.66     16.85 o 
   5 -12   1        9.17      -10.81     12.84 o 
   6 -12   1      105.92       75.64     15.20 o 
   7 -12   1      131.67       81.30     15.93 o 
   8 -12   1        2.19        4.43     12.16 o 
   9 -12   1      173.23      156.39     21.43 o 
  10 -12   1        0.94        7.38     10.35 o 
  11 -12   1       29.11      -14.01     14.01 o 
 -11 -11   1        0.45      -13.19     13.19 o 
 -10 -11   1        0.68      -13.77     13.77 o 
  -9 -11   1       12.47      -12.44     12.44 o 
  -8 -11   1        3.58       -2.26      7.48 o 
  -7 -11   1      157.25      156.04     18.54 o 
  -6 -11   1        1.23       -0.97      7.67 o 
  -5 -11   1      206.60      190.08     19.25 o 
  -4 -11   1        4.94       -9.50      9.50 o 
  -3 -11   1      459.50      425.12     26.35 o 
  -2 -11   1      118.67      128.86     13.81 o 
  -1 -11   1      290.92      249.56     16.96 o 
   0 -11   1      126.06      148.47      9.66 o 
   1 -11   1       48.87       47.86      5.94 o 
   2 -11   1      294.13      288.45     13.76 o 
   3 -11   1        1.70       11.59      5.82 o 
   4 -11   1       70.09       72.21      8.46 o 
   5 -11   1      395.43      377.21     17.57 o 
   6 -11   1      225.56      193.31     20.15 o 
   7 -11   1      137.80      156.26     20.03 o 
   8 -11   1       55.13       46.85     14.28 o 
   9 -11   1      134.76      149.02     19.58 o 
  10 -11   1       10.27      -12.39     12.39 o 
  11 -11   1       47.01       32.38     11.64 o 
 -12 -10   1        0.85       -0.91      9.00 o 
 -11 -10   1       31.34       23.19      9.80 o 
 -10 -10   1       14.35        5.36      8.17 o 
  -9 -10   1       20.49        9.01      7.31 o 
  -8 -10   1        0.52       -1.01      8.42 o 
  -7 -10   1      278.70      260.27     20.69 o 
  -6 -10   1       60.48       31.19      7.29 o 
  -5 -10   1       20.07       32.60      9.72 o 
  -4 -10   1       17.33       12.07      7.23 o 
  -3 -10   1      125.65      104.93     13.02 o 
  -2 -10   1      129.09      162.39     14.94 o 
  -1 -10   1        1.67       20.38      7.47 o 
   0 -10   1     1758.02     1714.30     40.63 o 
   1 -10   1        0.80        5.07      3.45 o 
   2 -10   1      745.21      739.72     16.63 o 
   3 -10   1      146.67      149.87     10.78 o 
   4 -10   1      738.41      699.97     22.28 o 
   5 -10   1      225.30      244.87     13.17 o 
   6 -10   1       17.45       12.36      4.99 o 
   7 -10   1      360.99      375.74     26.03 o 
   8 -10   1       33.40       27.31     10.85 o 
   9 -10   1      333.94      369.65     26.94 o 
  10 -10   1        5.75       -7.21     10.82 o 
  11 -10   1       30.25       17.85      9.33 o 
  12 -10   1       12.30       27.85     12.81 o 
 -12  -9   1       12.94       18.71      9.60 o 
 -11  -9   1        0.35        2.97      8.61 o 
 -10  -9   1        0.48        2.06      7.30 o 
  -9  -9   1       16.16       22.36      9.04 o 
  -8  -9   1       11.22       18.40      8.04 o 
  -7  -9   1       12.20       12.74      6.79 o 
  -6  -9   1       73.60       65.61     10.23 o 
  -5  -9   1       16.57        6.49      5.86 o 
  -4  -9   1      207.93      219.75     17.43 o 
  -3  -9   1      111.25      114.51     13.17 o 
  -2  -9   1      249.00      232.42     17.27 o 
  -1  -9   1       56.55       69.47      9.41 o 
   0  -9   1      203.70      208.69     14.08 o 
   1  -9   1      645.94      620.86     16.77 o 
   2  -9   1       24.13       25.76      4.45 o 
   3  -9   1      132.43      131.83      9.44 o 
   4  -9   1      304.73      314.11     13.51 o 
   5  -9   1      380.09      401.53     15.13 o 
   6  -9   1        1.68       -1.28      4.07 o 
   7  -9   1      323.97      348.42     24.23 o 
   8  -9   1       39.40       50.17     11.68 o 
   9  -9   1       51.23       68.64     14.77 o 
  10  -9   1      154.83      142.83     17.87 o 
  11  -9   1       23.96       17.76     10.32 o 
  12  -9   1       57.47       57.63     15.12 o 
 -13  -8   1        2.43       17.72      8.98 o 
 -12  -8   1        9.17        1.14      7.80 o 
 -11  -8   1        5.70       17.84      9.50 o 
 -10  -8   1        1.50        9.44      7.83 o 
  -9  -8   1       74.55       89.19     13.52 o 
  -8  -8   1        0.15        1.00      5.98 o 
  -7  -8   1      145.89      140.30     14.18 o 
  -6  -8   1        4.43        3.60      5.70 o 
  -5  -8   1      795.67      757.44     28.73 o 
  -4  -8   1        4.30        0.02      5.82 o 
  -3  -8   1        1.52       11.36      6.31 o 
  -2  -8   1      753.92      762.41     29.64 o 
  -1  -8   1        4.78        5.24      1.23 o 
   0  -8   1     1329.28     1345.76     32.90 o 
   1  -8   1      166.72      163.86      8.63 o 
   2  -8   1       63.21       72.66      6.36 o 
   3  -8   1       75.41       73.03      6.71 o 
   4  -8   1       18.61       20.09      4.52 o 
   5  -8   1     1483.59     1486.72     26.17 o 
   6  -8   1       40.40       45.67      6.73 o 
   7  -8   1      522.86      537.11     16.63 o 
   8  -8   1       56.60       50.83     11.01 o 
   9  -8   1      106.50      105.24     15.69 o 
  10  -8   1        2.36       -3.05      9.31 o 
  11  -8   1       43.57       42.87     11.59 o 
  12  -8   1       21.42       28.92     10.99 o 
  13  -8   1        0.68        2.85      7.85 o 
 -13  -7   1        4.11       11.28      8.47 o 
 -12  -7   1        6.01       13.72      9.76 o 
 -11  -7   1       13.52       20.63      9.53 o 
 -10  -7   1       83.43      101.70     15.04 o 
  -9  -7   1       20.02       31.26     10.18 o 
  -8  -7   1       44.05       63.32     10.84 o 
  -7  -7   1      254.43      250.37     17.81 o 
  -6  -7   1        2.06        9.91      5.67 o 
  -5  -7   1      154.71      162.96     13.17 o 
  -4  -7   1      470.49      465.62     20.19 o 
  -3  -7   1      186.06      182.17     12.92 o 
  -2  -7   1      347.69      347.84     17.97 o 
  -1  -7   1        3.27        6.86      1.49 o 
   0  -7   1     1102.33      788.22    140.97 o 
   1  -7   1      632.82      714.76     23.58 o 
   2  -7   1     1143.68     1207.00     38.15 o 
   3  -7   1     1824.17     1814.22     29.93 o 
   4  -7   1      589.93      579.46     20.02 o 
   5  -7   1      355.80      408.77     12.86 o 
   6  -7   1        8.56       17.88      8.12 o 
   7  -7   1      254.19      263.65     11.31 o 
   8  -7   1      198.86      206.35     18.19 o 
   9  -7   1       11.27       14.73      8.58 o 
  10  -7   1       75.54       39.29     10.83 o 
  11  -7   1       22.05       18.77     10.82 o 
  12  -7   1      123.66      139.73     17.97 o 
  13  -7   1        1.77       23.57     11.95 o 
 -13  -6   1        2.99       18.05      8.90 o 
 -12  -6   1        4.95       21.58     10.01 o 
 -11  -6   1        1.43       41.38     11.42 o 
 -10  -6   1        2.55       22.81      9.53 o 
  -9  -6   1      174.20      177.09     16.85 o 
  -8  -6   1       21.17       40.02      9.60 o 
  -7  -6   1        2.35       17.70      7.86 o 
  -6  -6   1        9.78       11.60      5.85 o 
  -5  -6   1      132.07      146.15     11.48 o 
  -4  -6   1      939.65      902.27     26.04 o 
  -3  -6   1        2.30        7.59      3.62 o 
  -2  -6   1     1651.56     1761.34     34.28 o 
  -1  -6   1       79.35       72.54      3.98 o 
   0  -6   1     1308.22     1189.60    116.67 o 
   1  -6   1      177.31      151.85      7.48 o 
   2  -6   1      300.24      275.36      7.86 o 
   3  -6   1     1201.23     1129.16     18.53 o 
   4  -6   1       42.50       55.03      5.69 o 
   5  -6   1     1227.05     1248.54     17.09 o 
   6  -6   1        1.88        9.15      2.18 o 
   7  -6   1      991.17      946.41     14.70 o 
   8  -6   1      143.59      140.98      8.57 o 
   9  -6   1      109.53      107.35     13.30 o 
  10  -6   1      112.89      127.59     15.05 o 
  11  -6   1       26.55       36.81     11.21 o 
  12  -6   1       15.75       13.58      7.11 o 
  13  -6   1        0.61       11.57      6.46 o 
  14  -6   1       19.47       24.62     10.23 o 
 -14  -5   1        0.05       20.51     10.37 o 
 -13  -5   1       34.40       47.29     12.03 o 
 -12  -5   1       10.56       31.01     10.40 o 
 -11  -5   1       81.67       83.17     13.27 o 
 -10  -5   1       50.26       37.16      9.11 o 
  -9  -5   1      116.57      114.72     13.26 o 
  -8  -5   1      271.35      251.68     17.47 o 
  -7  -5   1       41.75       49.83      8.02 o 
  -6  -5   1      510.43      498.10     21.24 o 
  -5  -5   1      715.86      700.02     23.23 o 
  -4  -5   1      126.29      122.83      9.34 o 
  -3  -5   1       58.05       57.37      6.28 o 
  -2  -5   1     1608.70     1503.43     27.79 o 
  -1  -5   1     1304.91     1495.92     28.38 o 
   0  -5   1       37.54       27.19      2.22 o 
   1  -5   1     3398.54     3556.82     94.65 o 
   2  -5   1       10.43        4.70      2.65 o 
   3  -5   1     1737.28     1816.30     49.48 o 
   4  -5   1        2.85       10.30      1.83 o 
   5  -5   1     1273.57     1271.06     14.61 o 
   6  -5   1      114.78      119.68      5.14 o 
   7  -5   1      363.99      354.08      9.06 o 
   8  -5   1      560.91      537.20     11.90 o 
   9  -5   1       99.26       99.15      7.52 o 
  10  -5   1      142.40      171.96     17.09 o 
  11  -5   1        0.18        0.88      8.13 o 
  12  -5   1       59.76       40.24      7.08 o 
  13  -5   1        0.96       11.36      5.70 o 
  14  -5   1        9.96       17.46     10.70 o 
 -14  -4   1        0.22       28.49     11.02 o 
 -13  -4   1        2.30       28.48     10.49 o 
 -12  -4   1        0.54       -2.38      7.54 o 
 -11  -4   1      125.78      117.34     14.77 o 
 -10  -4   1       14.35       16.26      7.36 o 
  -9  -4   1       49.20       52.11     10.19 o 
  -8  -4   1       43.42       49.18      8.90 o 
  -7  -4   1       21.95       19.10      5.64 o 
  -6  -4   1      132.51      122.99     10.65 o 
  -5  -4   1      278.44      263.43     13.79 o 
  -4  -4   1     2701.19     2647.08     39.41 o 
  -3  -4   1      207.02      221.61     10.38 o 
  -2  -4   1      667.06      681.16     16.64 o 
  -1  -4   1     2183.88     2121.12     28.10 o 
   0  -4   1      131.52      119.52      4.31 o 
   1  -4   1     3310.72     3328.93     54.19 o 
   2  -4   1      452.80      514.36     12.36 o 
   3  -4   1     1521.90     1506.05     20.08 o 
   4  -4   1      130.87      130.97      4.37 o 
   5  -4   1     1020.72     1047.53     13.07 o 
   6  -4   1      781.57      722.28     11.81 o 
   7  -4   1       86.41       93.53      7.36 o 
   8  -4   1      285.71      288.42     11.38 o 
   9  -4   1       49.16       60.46     11.12 o 
  10  -4   1      122.11      116.76      8.63 o 
  11  -4   1        8.24       12.77     11.44 o 
  12  -4   1       97.04       91.60     12.54 o 
  13  -4   1       27.87       25.14      7.07 o 
  14  -4   1       14.94       20.98      6.57 o 
 -14  -3   1       18.00       34.44     11.05 o 
 -13  -3   1        2.37       -0.08      7.20 o 
 -12  -3   1        5.01        2.05      7.32 o 
 -11  -3   1        2.76       -3.98      7.06 o 
 -10  -3   1       11.53       15.95      7.58 o 
  -9  -3   1       94.15      101.11     12.48 o 
  -8  -3   1      468.52      494.84     19.87 o 
  -7  -3   1       63.31       62.16      6.95 o 
  -6  -3   1      969.24      931.82     56.04 o 
  -5  -3   1        2.29        6.60      2.14 o 
  -4  -3   1     2647.49     2746.60     22.60 o 
  -3  -3   1     1075.06     1109.98     21.76 o 
  -2  -3   1     1140.28     1162.88     19.45 o 
  -1  -3   1     4630.45     4515.64     33.34 o 
   0  -3   1     2814.23     2900.28     18.97 o 
   1  -3   1      784.57      787.03     19.21 o 
   2  -3   1     1107.15     1178.76     10.28 o 
   3  -3   1     3007.77     3088.66     28.03 o 
   4  -3   1        6.50       13.16      2.20 o 
   5  -3   1      222.79      203.56      7.38 o 
   6  -3   1      435.74      427.26     11.48 o 
   7  -3   1       33.82       36.96      4.56 o 
   8  -3   1      726.05      764.80     28.08 o 
   9  -3   1       21.94       37.63      9.44 o 
  10  -3   1       92.82      100.82     13.41 o 
  11  -3   1        0.85        5.30     13.20 o 
  12  -3   1       13.78       12.60      5.78 o 
  13  -3   1       44.17       36.17      7.58 o 
  14  -3   1        6.16        8.94      7.18 o 
 -14  -2   1       19.48       39.11     11.30 o 
 -13  -2   1      123.24      101.67     15.58 o 
 -12  -2   1        5.41        0.27      7.57 o 
 -11  -2   1       21.34       14.39      7.25 o 
 -10  -2   1      117.28      113.47     14.23 o 
  -9  -2   1       32.56       36.57      4.78 o 
  -8  -2   1      561.93      599.16     14.90 o 
  -7  -2   1      189.55      200.83      8.20 o 
  -6  -2   1      830.22      831.20     14.97 o 
  -5  -2   1      132.00      131.67      6.10 o 
  -4  -2   1      323.53      308.97      7.47 o 
  -3  -2   1     3254.89     3264.65     35.12 o 
  -2  -2   1     1384.31     1354.05     12.34 o 
  -1  -2   1    17157.94    16551.42     53.39 o 
   0  -2   1     3312.34     3220.66    120.84 o 
   1  -2   1     8720.98     7851.35    105.45 o 
   2  -2   1     2335.56     2257.73     12.09 o 
   3  -2   1     2046.12     2141.72     17.97 o 
   4  -2   1     4445.49     4477.81     60.55 o 
   5  -2   1      343.06      334.35      9.03 o 
   6  -2   1     1415.16     1393.54     40.00 o 
   7  -2   1      373.79      408.75     18.53 o 
   8  -2   1      269.70      263.32     16.28 o 
   9  -2   1       15.73       37.81      8.98 o 
  10  -2   1       76.86       95.39      7.55 o 
  11  -2   1      158.18      150.29      8.30 o 
  12  -2   1       39.37       44.68      7.62 o 
  13  -2   1       12.05       19.59      6.51 o 
  14  -2   1        0.12       10.30      6.41 o 
 -14  -1   1        3.01        3.40      7.42 o 
 -13  -1   1        0.79        4.46      7.60 o 
 -12  -1   1       31.46       28.76      9.35 o 
 -11  -1   1       40.56       41.70     10.70 o 
 -10  -1   1      114.96       98.31      8.91 o 
  -9  -1   1        0.66        3.62      3.03 o 
  -8  -1   1      277.70      282.88      8.96 o 
  -7  -1   1       89.48       99.93      5.95 o 
  -6  -1   1      814.17      796.73     14.57 o 
  -5  -1   1      303.85      332.00      8.52 o 
  -4  -1   1      506.70      518.81      9.68 o 
  -3  -1   1     1008.13      988.87     11.11 o 
  -2  -1   1     1751.31     1668.53     24.55 o 
  -1  -1   1    11839.76    11440.19     34.32 o 
   1  -1   1      257.43      252.37      3.62 o 
   2  -1   1        8.05       11.26      1.23 o 
   3  -1   1      508.93      509.18      8.35 o 
   4  -1   1     2643.94     2706.28     22.34 o 
   5  -1   1       91.75      101.86      5.14 o 
   6  -1   1     1379.40     1393.14     30.04 o 
   7  -1   1      530.08      528.55     20.38 o 
   8  -1   1      182.62      168.58     13.81 o 
   9  -1   1      504.36      513.38     14.72 o 
  10  -1   1      151.19      153.13      8.29 o 
  11  -1   1      125.43      117.72     10.44 o 
  12  -1   1        3.57        5.17      5.28 o 
  13  -1   1       16.18       16.45      6.01 o 
  14  -1   1        8.17        6.96      8.00 o 
 -14   0   1        0.23        5.19      7.29 o 
 -13   0   1        0.56        4.87      7.95 o 
 -12   0   1        7.50       14.79      8.43 o 
 -11   0   1       10.78       15.16      6.16 o 
 -10   0   1       86.47       83.12      6.24 o 
  -9   0   1      209.59      225.42     10.17 o 
  -8   0   1      168.12      168.99      8.23 o 
  -7   0   1       23.48       28.34      4.09 o 
  -6   0   1      249.33      241.39      8.35 o 
  -5   0   1     1641.38     1615.61     49.35 o 
  -4   0   1      507.41      478.05     18.75 o 
  -3   0   1     3650.98     3728.03     48.53 o 
  -2   0   1     1900.02     1878.36     35.01 o 
  -1   0   1      130.98      124.65      2.54 o 
   2   0   1     2539.27     2299.21     24.23 o 
   3   0   1     2247.65     2173.87     30.43 o 
   4   0   1     1681.76     1756.03     21.68 o 
   5   0   1      313.75      350.62     13.54 o 
   6   0   1     1854.36     1808.88     33.77 o 
   7   0   1      675.25      685.05     26.79 o 
   8   0   1      331.09      332.73      9.30 o 
   9   0   1       75.34       82.97      5.37 o 
  10   0   1      117.53      102.47      9.15 o 
  11   0   1      151.72      152.96     11.51 o 
  12   0   1        0.09        2.82      5.28 o 
  13   0   1       37.34       51.24     11.26 o 
  14   0   1        6.11       -2.59      7.00 o 
 -14   1   1       21.03       14.56      9.36 o 
 -13   1   1       10.94       26.04      9.51 o 
 -12   1   1       16.54       26.22      6.84 o 
 -11   1   1        1.30        9.04      5.08 o 
 -10   1   1      374.15      370.52     14.00 o 
  -9   1   1       27.57       33.99      5.35 o 
  -8   1   1       61.98       59.57      5.74 o 
  -7   1   1      196.17      192.89      8.53 o 
  -6   1   1      205.53      181.22     11.67 o 
  -5   1   1      748.78      748.50     20.36 o 
  -4   1   1        1.14        9.99      3.25 o 
  -3   1   1      529.49      429.38     11.62 o 
  -2   1   1     1658.17     1594.80     10.36 o 
  -1   1   1      564.94      551.02      8.10 o 
   1   1   1     3360.43     3310.41     20.44 o 
   2   1   1      897.64      834.28     16.82 o 
   3   1   1        7.98       11.76      1.06 o 
   4   1   1       49.33       32.03      1.51 o 
   5   1   1        9.31        9.63      1.21 o 
   6   1   1      122.69      118.21      3.31 o 
   7   1   1      225.80      228.52      6.92 o 
   8   1   1        7.92       12.01      2.65 o 
   9   1   1       13.32       20.11      3.23 o 
  10   1   1       42.64       33.71      6.92 o 
  11   1   1       26.69       26.61      8.14 o 
  12   1   1       11.68       20.39      8.89 o 
  13   1   1        6.43        2.01      7.04 o 
  14   1   1       75.18       49.12     11.82 o 
 -14   2   1        4.47       10.25      8.60 o 
 -13   2   1        2.13        1.95      5.83 o 
 -12   2   1       74.16       67.54     17.65 o 
 -11   2   1      157.68      160.45     10.84 o 
 -10   2   1      189.00      213.20     11.19 o 
  -9   2   1        7.40       12.88      4.59 o 
  -8   2   1      186.17      190.25      9.65 o 
  -7   2   1      821.70      849.39     26.93 o 
  -6   2   1      346.90      348.72     16.03 o 
  -5   2   1     1052.22     1026.05     24.69 o 
  -4   2   1      248.95      295.61      7.25 o 
  -3   2   1     2365.50     2382.19     18.87 o 
  -2   2   1      337.11      345.89      9.72 o 
  -1   2   1      171.20      151.33      2.83 o 
   0   2   1      587.14      542.06     11.96 o 
   1   2   1      205.25      180.69      6.22 o 
   2   2   1     4237.00     4022.44     31.53 o 
   3   2   1        5.40        8.72      0.91 o 
   4   2   1     1222.27     1155.29     12.05 o 
   5   2   1      397.18      405.24      8.36 o 
   6   2   1     1144.41     1105.45     17.92 o 
   7   2   1      116.80      111.53      3.33 o 
   8   2   1      101.11      110.74      5.25 o 
   9   2   1       76.24       72.73     10.69 o 
  10   2   1        2.55       15.67      7.87 o 
  11   2   1       33.71       28.99      8.98 o 
  12   2   1       19.64       11.38      7.97 o 
  13   2   1       51.44       52.54     11.46 o 
  14   2   1       46.49       49.80     12.58 o 
 -14   3   1        4.81        2.42      5.54 o 
 -13   3   1        2.26        1.41      5.58 o 
 -12   3   1       33.69       33.39      8.20 o 
 -11   3   1      121.21      122.52     11.28 o 
 -10   3   1      190.99      203.67     11.23 o 
  -9   3   1      378.76      393.34     14.87 o 
  -8   3   1      416.84      413.76     21.77 o 
  -7   3   1      187.23      205.85     14.21 o 
  -6   3   1      116.54      126.98     10.63 o 
  -5   3   1     1181.15     1127.23     15.95 o 
  -4   3   1       46.33       43.01      3.09 o 
  -3   3   1     4776.81     4876.04     39.75 o 
  -2   3   1     1532.00     1531.71      8.06 o 
  -1   3   1      719.14      688.12     14.73 o 
   0   3   1     3142.77     3168.54     38.86 o 
   1   3   1       20.53       30.37      3.79 o 
   2   3   1      420.58      382.39     11.34 o 
   3   3   1       89.37       87.45      6.32 o 
   4   3   1     1920.82     2046.50     31.99 o 
   5   3   1      584.48      580.68      7.61 o 
   6   3   1     1036.60     1055.12     11.66 o 
   7   3   1      612.15      625.95      8.68 o 
   8   3   1      172.21      164.04     13.74 o 
   9   3   1      264.48      253.65     17.89 o 
  10   3   1        1.21        2.11      6.36 o 
  11   3   1        9.07       15.78      8.25 o 
  12   3   1        3.45        1.01      7.03 o 
  13   3   1        3.21       14.34      7.73 o 
  14   3   1       36.75       48.60     12.15 o 
 -14   4   1       18.19       12.81     15.39 o 
 -13   4   1        8.81       18.43      6.59 o 
 -12   4   1       54.54       58.28      7.70 o 
 -11   4   1        1.51        1.96      5.00 o 
 -10   4   1       23.43       26.71      6.02 o 
  -9   4   1       65.84       67.69     11.00 o 
  -8   4   1       37.04       31.53      7.60 o 
  -7   4   1      350.40      358.91     18.49 o 
  -6   4   1        8.53       14.19      3.51 o 
  -5   4   1      786.46      744.59     13.17 o 
  -4   4   1      178.31      175.26      5.95 o 
  -3   4   1      734.52      710.65     11.85 o 
  -2   4   1     1706.03     1739.10     15.79 o 
  -1   4   1       13.45       11.44      3.16 o 
   0   4   1     2377.40     2546.49     38.38 o 
   1   4   1      239.56      271.64     12.47 o 
   2   4   1     3549.64     3606.94     40.60 o 
   3   4   1       93.54       93.15      7.05 o 
   4   4   1     1417.28     1407.69     28.39 o 
   5   4   1       62.38       84.22      8.21 o 
   6   4   1      122.33      126.88      6.06 o 
   7   4   1      359.70      359.16      9.45 o 
   8   4   1       20.33       17.08      5.91 o 
   9   4   1       74.25       75.74     11.22 o 
  10   4   1        0.49       -2.92      5.91 o 
  11   4   1       82.00       77.81     13.47 o 
  12   4   1        0.77       19.49      9.75 o 
  13   4   1        3.35       12.22      9.25 o 
  14   4   1       14.85       44.20     12.30 o 
 -14   5   1       19.53       25.63     10.52 o 
 -13   5   1        8.00       14.26      6.05 o 
 -12   5   1       50.12       51.56      9.82 o 
 -11   5   1       10.58       10.67      5.72 o 
 -10   5   1      170.42      184.63     17.38 o 
  -9   5   1      169.89      182.68     16.53 o 
  -8   5   1       91.83       94.50      6.37 o 
  -7   5   1      514.94      502.87     12.76 o 
  -6   5   1       35.83       55.72      3.34 o 
  -5   5   1     1377.00     1317.36     13.00 o 
  -4   5   1      514.84      534.07      7.38 o 
  -3   5   1      773.07      732.46     12.13 o 
  -2   5   1     2290.92     2274.87     34.25 o 
  -1   5   1      350.91      352.22     15.39 o 
   0   5   1     2376.93     2524.13     40.75 o 
   1   5   1     1065.83     1287.42     30.55 o 
   2   5   1     1811.01     1799.62     33.49 o 
   3   5   1      354.38      351.29     15.00 o 
   4   5   1      241.11      238.94     12.92 o 
   5   5   1     2512.45     2431.42     43.13 o 
   6   5   1      710.02      687.07     14.24 o 
   7   5   1      119.52      119.14      6.23 o 
   8   5   1       22.10       55.19      9.68 o 
   9   5   1        3.91       12.85      6.77 o 
  10   5   1       20.90       35.36     10.10 o 
  11   5   1        1.33       22.14      9.61 o 
  12   5   1       42.92       66.79     13.35 o 
  13   5   1        8.64       22.93      9.74 o 
  14   5   1        0.58       30.46     11.24 o 
 -13   6   1       11.70        9.10      9.77 o 
 -12   6   1       22.77       21.16     12.61 o 
 -11   6   1       54.11       41.48      7.63 o 
 -10   6   1        6.78        9.68      7.93 o 
  -9   6   1      286.14      274.56     19.93 o 
  -8   6   1        0.05       -1.46      6.14 o 
  -7   6   1      734.79      716.17     15.95 o 
  -6   6   1        2.70        7.23      5.01 o 
  -5   6   1      216.13      205.54      5.17 o 
  -4   6   1      132.18      149.77      8.00 o 
  -3   6   1       86.81       85.15      4.98 o 
  -2   6   1     2741.77     2660.88     27.13 o 
  -1   6   1       85.21       72.13      8.73 o 
   0   6   1     1652.37     1705.05     35.26 o 
   1   6   1       56.15       41.97      6.18 o 
   2   6   1     1309.26     1387.49     33.83 o 
   3   6   1      727.39      800.22     24.95 o 
   4   6   1      843.57      876.47     26.25 o 
   5   6   1      274.21      264.09     15.43 o 
   6   6   1       41.08       53.01      8.08 o 
   7   6   1      316.78      311.40     10.71 o 
   8   6   1       13.23       23.00      9.02 o 
   9   6   1      400.42      386.34     23.78 o 
  10   6   1       28.84       32.73      9.67 o 
  11   6   1        4.43       19.56      9.54 o 
  12   6   1       15.44       28.51     10.72 o 
  13   6   1        1.27       25.52     11.08 o 
  14   6   1        3.03       28.71     11.71 o 
 -13   7   1        7.01       19.51      7.10 o 
 -12   7   1       31.51       45.63      8.43 o 
 -11   7   1      188.75      174.68     18.79 o 
 -10   7   1       16.87       23.07      9.61 o 
  -9   7   1      278.11      267.73     20.83 o 
  -8   7   1       21.79       50.54     11.04 o 
  -7   7   1      194.64      201.56     16.40 o 
  -6   7   1      617.90      616.95     15.01 o 
  -5   7   1       25.98       27.99      3.84 o 
  -4   7   1     2353.26     2343.43     27.78 o 
  -3   7   1     1186.93     1147.04     19.00 o 
  -2   7   1     1977.09     1898.94     41.95 o 
  -1   7   1       44.67       50.82      7.92 o 
   0   7   1      273.70      270.28     15.22 o 
   1   7   1      493.36      515.05     21.04 o 
   2   7   1      269.04      308.94     18.16 o 
   3   7   1      657.75      700.08     26.38 o 
   4   7   1      738.70      752.56     27.27 o 
   5   7   1       92.62       93.40      9.99 o 
   6   7   1       17.76       15.73      6.28 o 
   7   7   1        6.69        6.90      3.34 o 
   8   7   1        1.12        7.21      6.29 o 
   9   7   1       27.04       28.67      9.26 o 
  10   7   1       83.08       90.96     14.27 o 
  11   7   1       83.44      106.00     15.23 o 
  12   7   1        0.60        9.34      8.09 o 
  13   7   1        1.17        8.60      8.52 o 
 -13   8   1        6.16        5.30      6.70 o 
 -12   8   1        0.51        0.85      6.63 o 
 -11   8   1      187.40      166.98     18.55 o 
 -10   8   1       21.63       22.99      9.95 o 
  -9   8   1       72.08       67.48     11.88 o 
  -8   8   1       29.73       51.06     11.59 o 
  -7   8   1      200.42      209.07     17.98 o 
  -6   8   1      900.58      900.34     33.77 o 
  -5   8   1      273.52      265.60     10.11 o 
  -4   8   1      927.79      929.77     18.64 o 
  -3   8   1      473.02      459.56     13.83 o 
  -2   8   1      927.95      944.40     21.10 o 
  -1   8   1      927.60     1014.89     31.72 o 
   0   8   1      751.83      814.35     27.04 o 
   1   8   1      821.09      775.72     26.78 o 
   2   8   1      273.23      168.20     58.80 o 
   3   8   1      177.25      165.50     14.82 o 
   4   8   1       21.65       43.00      9.22 o 
   5   8   1      801.57      843.09     31.84 o 
   6   8   1      416.22      417.31     22.84 o 
   7   8   1       30.47       29.78      8.22 o 
   8   8   1       88.91       93.98     13.10 o 
   9   8   1       21.04       21.37      8.72 o 
  10   8   1        1.55        5.41      6.99 o 
  11   8   1        6.23       14.99      9.30 o 
  12   8   1       25.39       20.95      9.51 o 
  13   8   1        2.46        8.21      9.11 o 
 -12   9   1       16.01       12.18     24.10 o 
 -11   9   1       29.96       18.98     10.53 o 
 -10   9   1        3.47        0.66      9.70 o 
  -9   9   1        4.29       26.31     11.52 o 
  -8   9   1       83.69       81.42     13.71 o 
  -7   9   1       66.18       45.45     11.20 o 
  -6   9   1      289.61      284.15     20.79 o 
  -5   9   1       91.05       85.60      6.82 o 
  -4   9   1      776.63      762.14     18.95 o 
  -3   9   1       94.27       75.66      7.64 o 
  -2   9   1      106.67      107.59      7.97 o 
  -1   9   1      254.60      254.21     11.00 o 
   0   9   1      249.73      244.89     15.74 o 
   1   9   1      960.13      942.20     30.77 o 
   2   9   1       81.23       61.07      9.59 o 
   3   9   1      150.91      175.60     15.91 o 
   4   9   1       52.30       59.17     10.27 o 
   5   9   1       66.79       76.23     12.57 o 
   6   9   1      126.84      112.09     13.42 o 
   7   9   1        2.10       -9.02      9.02 o 
   8   9   1       16.36       14.13      6.42 o 
   9   9   1        2.05        0.88      8.81 o 
  10   9   1        3.08       -8.65      8.65 o 
  11   9   1       41.68       41.61     11.42 o 
  12   9   1       31.15       21.56     11.14 o 
  13   9   1       10.93       -3.89      8.70 o 
 -12  10   1        0.48        2.01     32.69 o 
 -11  10   1       66.78       76.79     15.41 o 
 -10  10   1       27.51       11.52      9.17 o 
  -9  10   1      155.09      228.91     22.84 o 
  -8  10   1      131.50      144.76     18.47 o 
  -7  10   1       59.28       45.75     11.61 o 
  -6  10   1       52.65       31.40      8.13 o 
  -5  10   1        2.00       29.65     11.50 o 
  -4  10   1      416.89      412.64     15.83 o 
  -3  10   1       43.22       47.06      6.59 o 
  -2  10   1      200.06      216.88     11.12 o 
  -1  10   1       61.96       62.63      6.11 o 
   0  10   1      492.09      452.47     21.99 o 
   1  10   1       21.74       30.34      6.67 o 
   2  10   1       78.44       79.33     11.93 o 
   3  10   1      319.56      306.20     21.83 o 
   4  10   1       71.15       72.93     11.40 o 
   5  10   1       14.38        9.77      6.50 o 
   6  10   1       37.74       42.79     11.53 o 
   7  10   1        8.91       14.45      7.94 o 
   8  10   1       37.25        7.98      9.12 o 
   9  10   1        2.31      -11.27     11.27 o 
  10  10   1       42.62       25.12      9.36 o 
  11  10   1       32.38        5.21      8.26 o 
  12  10   1        0.20      -14.51     14.51 o 
 -11  11   1       21.93        9.12     11.29 o 
 -10  11   1       56.65       46.15     13.25 o 
  -9  11   1       17.86       69.61     16.02 o 
  -8  11   1      205.64      190.75     21.57 o 
  -7  11   1        4.12        2.72      9.61 o 
  -6  11   1      344.43      328.94     26.63 o 
  -5  11   1        3.63      -13.13     13.13 o 
  -4  11   1      410.09      430.59     30.53 o 
  -3  11   1      335.84      334.27     14.77 o 
  -2  11   1      245.96      259.66     12.54 o 
  -1  11   1      135.55      142.62      9.16 o 
   0  11   1        1.09       10.71      5.96 o 
   1  11   1      187.41      191.54     15.25 o 
   2  11   1       12.66       35.17      9.42 o 
   3  11   1      202.35      215.44     18.81 o 
   4  11   1       38.92       44.87     10.24 o 
   5  11   1       60.88       34.84      7.81 o 
   6  11   1       47.45       65.18     13.41 o 
   7  11   1       14.44       14.03      7.90 o 
   8  11   1       24.35       41.95     12.02 o 
   9  11   1       10.70       18.46     11.62 o 
  10  11   1        0.33       12.96     10.69 o 
  11  11   1        5.28       57.16     15.06 o 
 -10  12   1       29.59       17.58     10.19 o 
  -9  12   1       13.25       14.60     12.26 o 
  -8  12   1       13.55       17.03     12.61 o 
  -7  12   1        0.82      -14.29     14.29 o 
  -6  12   1      178.77      146.38     19.18 o 
  -5  12   1       11.70      -17.08     17.08 o 
  -4  12   1      218.20      212.82     22.32 o 
  -3  12   1      156.68      168.65     11.08 o 
  -2  12   1        4.66        7.09      4.63 o 
  -1  12   1      242.86      226.29     11.57 o 
   0  12   1        0.91        7.61      4.44 o 
   1  12   1      237.82      228.15     17.00 o 
   2  12   1       31.58        6.06      6.05 o 
   3  12   1       22.69       54.80     11.53 o 
   4  12   1      174.42      201.51     20.03 o 
   5  12   1       22.02        0.48      9.26 o 
   6  12   1       48.69       24.40      9.31 o 
   7  12   1        4.02      -13.79     13.79 o 
   8  12   1       37.78       24.28      9.96 o 
   9  12   1       12.72      -11.78     11.78 o 
  10  12   1        7.34        6.02     10.25 o 
  11  12   1        4.62       18.35     12.19 o 
 -10  13   1       18.12      -19.31     19.31 o 
  -9  13   1        0.72      -17.56     17.56 o 
  -8  13   1      184.47      138.65     21.03 o 
  -7  13   1        1.18      -16.55     16.55 o 
  -6  13   1       80.01       69.49     16.70 o 
  -5  13   1       82.47       29.46     12.55 o 
  -4  13   1       42.94       33.53     11.83 o 
  -3  13   1      141.21      150.02     17.48 o 
  -2  13   1        1.29        4.82      4.55 o 
  -1  13   1       70.97       63.40      7.04 o 
   0  13   1       15.14       13.38      5.10 o 
   1  13   1       32.52       26.53      7.86 o 
   2  13   1      254.41      243.79     19.27 o 
   3  13   1      268.60      258.56     21.50 o 
   4  13   1       72.08       81.15     14.45 o 
   5  13   1        2.67       11.76      9.47 o 
   6  13   1        2.17        1.94      8.21 o 
   7  13   1        0.01      -12.39     12.39 o 
   8  13   1        2.76      -13.76     13.76 o 
   9  13   1        0.09      -15.10     15.10 o 
  10  13   1       35.30      -15.41     15.41 o 
  -9  14   1       17.11      -19.03     19.03 o 
  -8  14   1       77.69       74.97     17.92 o 
  -7  14   1        2.71       17.96     11.46 o 
  -6  14   1       23.80       38.26     14.04 o 
  -5  14   1       67.16       58.04     14.28 o 
  -4  14   1       21.05       21.53     10.94 o 
  -3  14   1      178.42      228.74     21.94 o 
  -2  14   1        1.02       18.82     11.55 o 
  -1  14   1       51.25       54.32      7.71 o 
   0  14   1       12.64        9.02      4.72 o 
   1  14   1       21.18       10.89      5.14 o 
   2  14   1       29.32       17.92      7.15 o 
   3  14   1        0.91       -7.72      7.72 o 
   4  14   1       62.33       85.61     13.41 o 
   5  14   1        3.27       24.57     10.96 o 
   6  14   1       17.89       41.04     13.50 o 
   7  14   1        5.42        9.68      8.92 o 
   8  14   1        1.54       -7.91      9.03 o 
   9  14   1        3.21      -13.30     13.30 o 
  -8  15   1       16.41       38.34     15.43 o 
  -7  15   1       85.83       90.02     19.19 o 
  -6  15   1      120.67      157.42     21.95 o 
  -5  15   1       57.64       94.97     17.05 o 
  -4  15   1       54.30       69.90     14.74 o 
  -3  15   1       97.33      109.61     16.54 o 
  -2  15   1        0.63       14.15      9.41 o 
  -1  15   1       93.90       95.20     14.80 o 
   0  15   1      151.43      157.11     11.17 o 
   1  15   1      163.10      178.98     12.23 o 
   2  15   1       11.12        5.29      6.54 o 
   3  15   1       65.09       57.76     11.31 o 
   4  15   1       20.25        8.56      6.54 o 
   5  15   1        0.12       17.09     10.19 o 
   6  15   1        0.45       23.39     11.83 o 
   7  15   1        6.44       36.57     12.29 o 
   8  15   1       34.35       48.88     13.79 o 
  -6  16   1        1.49       32.65     13.71 o 
  -5  16   1      188.48      237.56     24.79 o 
  -4  16   1        7.40       13.41     10.73 o 
  -3  16   1       52.32       58.10     13.88 o 
  -2  16   1       11.60       40.28     11.97 o 
  -1  16   1       57.18       61.87     13.39 o 
   0  16   1       25.78       34.19      7.39 o 
   1  16   1        8.19       13.35      5.65 o 
   2  16   1       69.06       58.26      8.29 o 
   3  16   1        8.83       17.35      8.78 o 
   4  16   1       94.35       85.14     13.75 o 
   5  16   1       14.59        9.83      7.11 o 
   6  16   1       27.38      -10.00     10.00 o 
   7  16   1        0.22       36.98     11.84 o 
  -5  17   1       36.16       65.16     16.33 o 
  -4  17   1       51.44       64.61     14.82 o 
  -3  17   1        1.71       13.72     11.58 o 
  -2  17   1       76.89       93.99     16.07 o 
  -1  17   1       49.19       54.98     14.32 o 
   0  17   1       17.89       25.33     10.66 o 
   1  17   1        6.08       23.31      9.50 o 
   2  17   1       15.85       10.37      5.70 o 
   3  17   1        6.43        3.11      5.37 o 
   4  17   1        6.27       -5.64      6.08 o 
   5  17   1        5.14       -0.09      7.45 o 
  -2  18   1        2.07        4.93      9.64 o 
  -1  18   1        1.11        0.66      9.87 o 
   0  18   1       22.16       32.70     12.49 o 
   1  18   1        0.11       10.24     10.89 o 
   2  18   1       19.04       33.44     10.58 o 
   3  18   1       13.86       18.81      8.89 o 
  -2 -18   2       21.07       40.43     12.48 o 
  -1 -18   2        4.87       20.63      8.04 o 
   0 -18   2       35.04       41.21     13.02 o 
   1 -18   2        0.15       -7.42     10.57 o 
  -5 -17   2        6.42       -0.58      5.52 o 
  -4 -17   2       36.80       26.29      7.09 o 
  -3 -17   2       14.78       14.92      5.99 o 
  -2 -17   2        8.92       -0.61      8.28 o 
  -1 -17   2        1.26        0.26      7.74 o 
   0 -17   2       32.23       30.87      9.03 o 
   1 -17   2        9.56       18.01     12.30 o 
   2 -17   2       38.92       42.98     13.42 o 
   3 -17   2        9.55       15.11     11.16 o 
   4 -17   2       81.00      113.22     18.01 o 
   5 -17   2       57.77      103.78     18.70 o 
  -7 -16   2        4.79       34.18     11.24 o 
  -6 -16   2        0.13       43.74     12.60 o 
  -5 -16   2        1.41       -8.24      8.24 o 
  -4 -16   2       28.01       24.59      6.73 o 
  -3 -16   2       12.64       13.72      6.08 o 
  -2 -16   2       94.50       97.09     10.43 o 
  -1 -16   2        5.37       10.38      5.37 o 
   0 -16   2      157.24      159.66     10.24 o 
   1 -16   2        0.84       14.15      6.47 o 
   2 -16   2        1.26        0.52     10.50 o 
   3 -16   2       59.08       69.46     14.56 o 
   4 -16   2        1.04       -0.92      8.91 o 
   5 -16   2      143.98      149.50     20.70 o 
   6 -16   2        2.56       32.76     14.92 o 
   7 -16   2       60.10       76.77     16.51 o 
  -8 -15   2        8.79       11.50      9.43 o 
  -7 -15   2        0.20        2.30      7.01 o 
  -6 -15   2       13.45       26.94     10.64 o 
  -5 -15   2       26.02       58.68     13.25 o 
  -4 -15   2       19.51        4.45      6.92 o 
  -3 -15   2        7.00       -6.16      6.16 o 
  -2 -15   2       90.26       91.23      9.78 o 
  -1 -15   2        0.45        3.21      5.37 o 
   0 -15   2        6.65        3.87      6.77 o 
   1 -15   2      186.37      198.51     13.63 o 
   2 -15   2       27.75       28.97      7.30 o 
   3 -15   2      141.38      114.26     16.47 o 
   4 -15   2        8.47        5.73      9.93 o 
   5 -15   2       48.94       51.29     13.39 o 
   6 -15   2       16.52       39.46     14.40 o 
   7 -15   2       33.73       54.27     15.63 o 
   8 -15   2      106.58      122.15     19.96 o 
  -9 -14   2        8.18      -12.00     12.52 o 
  -8 -14   2        5.08      -12.16     12.16 o 
  -7 -14   2        1.69      -12.43     12.43 o 
  -6 -14   2        1.20       -9.25      9.36 o 
  -5 -14   2        0.94       16.63      9.78 o 
  -4 -14   2      161.78      168.64     18.95 o 
  -3 -14   2        5.87       -4.42      6.65 o 
  -2 -14   2       43.14       36.83      6.43 o 
  -1 -14   2       17.02       21.34      5.67 o 
   0 -14   2        4.37        2.65      4.48 o 
   1 -14   2       51.72       62.51      6.46 o 
   2 -14   2       18.93       23.36      6.27 o 
   3 -14   2      107.48      116.97     10.67 o 
   4 -14   2        0.83        8.49     10.77 o 
   5 -14   2      164.41      139.98     18.04 o 
   6 -14   2       84.16      104.11     19.17 o 
   7 -14   2       59.94       50.26     14.65 o 
   8 -14   2       68.10       63.28     16.37 o 
   9 -14   2        0.70      -16.29     16.29 o 
 -10 -13   2        2.45       -7.35     10.40 o 
  -9 -13   2        7.62       -9.62      9.62 o 
  -8 -13   2       53.97       53.07     12.98 o 
  -7 -13   2       17.93       -1.79     11.97 o 
  -6 -13   2       33.29      -12.29     12.29 o 
  -5 -13   2       62.79       63.75     12.64 o 
  -4 -13   2       64.89       66.79     12.77 o 
  -3 -13   2       31.76       56.64     12.10 o 
  -2 -13   2       16.69       10.78      5.50 o 
  -1 -13   2      198.07      200.07     12.57 o 
   0 -13   2       93.91       94.94      8.69 o 
   1 -13   2       97.15       98.62      8.43 o 
   2 -13   2       30.91       31.30      7.13 o 
   3 -13   2      162.41      160.51     12.12 o 
   4 -13   2        2.34       14.46      6.38 o 
   5 -13   2       80.39       69.70     14.41 o 
   6 -13   2      111.85      131.14     18.85 o 
   7 -13   2       31.88        3.82     13.38 o 
   8 -13   2       92.45       72.17     17.18 o 
   9 -13   2        8.56       -9.36     13.62 o 
  10 -13   2       38.78       19.99     13.06 o 
 -10 -12   2        6.77       21.79     11.58 o 
  -9 -12   2       12.17       35.39     12.76 o 
  -8 -12   2       23.21       21.04     10.89 o 
  -7 -12   2       34.64       43.19     12.26 o 
  -6 -12   2       31.10       30.72     10.15 o 
  -5 -12   2        9.31       -7.69     10.75 o 
  -4 -12   2       56.29       25.75      9.30 o 
  -3 -12   2      100.98       99.74     13.93 o 
  -2 -12   2       19.37       32.33      9.71 o 
  -1 -12   2      127.34      139.84     13.38 o 
   0 -12   2        2.37        7.03      4.08 o 
   1 -12   2      371.71      350.44     14.27 o 
   2 -12   2       55.10       65.18      8.20 o 
   3 -12   2      310.60      329.89     15.86 o 
   4 -12   2      502.84      535.77     20.90 o 
   5 -12   2      180.46      163.29     12.48 o 
   6 -12   2      169.34      165.61     20.53 o 
   7 -12   2       54.88       24.62     12.08 o 
   8 -12   2       85.87       70.07     15.68 o 
   9 -12   2       10.49        8.13     11.83 o 
  10 -12   2       77.41       94.32     18.58 o 
  11 -12   2       21.00      -14.36     14.36 o 
 -11 -11   2        0.41      -11.85     11.85 o 
 -10 -11   2        4.62      -11.23     11.23 o 
  -9 -11   2       21.29        8.39      9.25 o 
  -8 -11   2       24.51        9.94      8.02 o 
  -7 -11   2        0.23       -2.01      6.92 o 
  -6 -11   2        5.60       13.88      8.50 o 
  -5 -11   2        0.49       -3.62      7.36 o 
  -4 -11   2       26.95       11.37      8.05 o 
  -3 -11   2      119.35      109.01     13.97 o 
  -2 -11   2       19.22       26.84      8.24 o 
  -1 -11   2      227.13      242.07     17.36 o 
   0 -11   2       24.22       25.46      5.33 o 
   1 -11   2       74.36       68.35      6.74 o 
   2 -11   2       22.46       41.81     10.19 o 
   3 -11   2      335.86      346.85     16.21 o 
   4 -11   2      160.37      147.54     11.78 o 
   5 -11   2        9.81        3.90      6.11 o 
   6 -11   2      208.57      188.51     12.98 o 
   7 -11   2        3.89       -7.86     11.18 o 
   8 -11   2      320.61      306.58     26.72 o 
   9 -11   2       18.45       10.70     10.86 o 
  10 -11   2       45.28       55.50     13.90 o 
  11 -11   2        8.29      -12.59     12.59 o 
 -12 -10   2        0.98        1.20      8.77 o 
 -11 -10   2        4.63        0.24      8.59 o 
 -10 -10   2        2.30        4.77      8.34 o 
  -9 -10   2        7.74        3.85      6.98 o 
  -8 -10   2        9.54       -2.87      7.17 o 
  -7 -10   2       11.39        8.88      7.15 o 
  -6 -10   2       27.88       17.77      6.94 o 
  -5 -10   2       15.30        3.74      5.61 o 
  -4 -10   2      157.85      173.84     17.03 o 
  -3 -10   2      102.19       98.04     12.74 o 
  -2 -10   2       20.18       24.67      7.07 o 
  -1 -10   2      435.29      424.72     21.63 o 
   0 -10   2      250.74      253.53     11.67 o 
   1 -10   2      129.03      136.29      8.61 o 
   2 -10   2       32.16       29.36      4.15 o 
   3 -10   2      332.23      339.91     15.51 o 
   4 -10   2      365.73      358.18     16.45 o 
   5 -10   2       27.34       27.14      6.17 o 
   6 -10   2      343.00      341.79     27.93 o 
   7 -10   2        0.33        3.96      8.58 o 
   8 -10   2       83.82      107.50     16.71 o 
   9 -10   2       27.31       45.69     14.09 o 
  10 -10   2       52.21       48.44     12.38 o 
  11 -10   2       78.37       79.53     15.30 o 
  12 -10   2       14.31       19.04     11.16 o 
 -12  -9   2        1.73       -8.30      8.30 o 
 -11  -9   2        8.04       17.40      9.98 o 
 -10  -9   2       19.40       22.86      9.85 o 
  -9  -9   2        3.89       10.63      7.38 o 
  -8  -9   2        9.93        7.81      7.73 o 
  -7  -9   2        0.45       -5.92      5.92 o 
  -6  -9   2      222.35      221.14     17.84 o 
  -5  -9   2       78.66       77.52     10.33 o 
  -4  -9   2        1.25       -6.95      6.95 o 
  -3  -9   2      294.83      279.65     19.25 o 
  -2  -9   2        5.79        4.57      5.55 o 
  -1  -9   2     1394.85     1358.85     37.41 o 
   0  -9   2        1.65        2.12      3.24 o 
   1  -9   2      604.73      613.26     16.71 o 
   2  -9   2       86.70       81.84      6.77 o 
   3  -9   2      189.36      193.06     11.54 o 
   4  -9   2     1127.35     1128.48     25.99 o 
   5  -9   2       40.89       54.15      7.18 o 
   6  -9   2      307.46      303.76     13.60 o 
   7  -9   2       54.97       59.02      7.23 o 
   8  -9   2       16.11       29.82     10.27 o 
   9  -9   2        4.46       30.33     12.54 o 
  10  -9   2       53.17       55.89     12.79 o 
  11  -9   2       83.49       77.57     15.16 o 
  12  -9   2        0.38       -4.76      9.70 o 
 -12  -8   2        1.67       16.42     10.30 o 
 -11  -8   2        0.54        3.31      8.19 o 
 -10  -8   2       27.82       41.61     11.07 o 
  -9  -8   2        2.51       17.38      8.80 o 
  -8  -8   2       59.07       64.28     11.34 o 
  -7  -8   2       27.95       24.40      7.81 o 
  -6  -8   2       87.93      105.15     12.01 o 
  -5  -8   2      304.48      301.19     17.94 o 
  -4  -8   2        7.92        1.66      4.36 o 
  -3  -8   2      734.92      747.65     27.42 o 
  -2  -8   2       88.10       74.85     12.35 o 
  -1  -8   2      289.87      294.52     17.39 o 
   0  -8   2      204.00      190.69     14.74 o 
   1  -8   2      496.14      511.80     14.63 o 
   2  -8   2     1904.42     1964.28     30.57 o 
   3  -8   2      724.99      709.55     19.10 o 
   4  -8   2      832.74      827.32     19.94 o 
   5  -8   2       34.83       44.19      6.47 o 
   6  -8   2      913.79      895.70     27.73 o 
   7  -8   2      138.67      140.46      9.60 o 
   8  -8   2      205.39      206.53     11.63 o 
   9  -8   2      102.13      114.90     16.23 o 
  10  -8   2      135.00      118.73     16.07 o 
  11  -8   2      106.67      118.61     16.98 o 
  12  -8   2        0.47       19.07     10.71 o 
  13  -8   2       32.90       46.35     12.47 o 
 -13  -7   2        5.80        9.39      8.66 o 
 -12  -7   2       27.37       42.43     11.96 o 
 -11  -7   2       20.96       40.46     11.46 o 
 -10  -7   2       77.75       96.69     14.26 o 
  -9  -7   2       82.09       99.27     13.13 o 
  -8  -7   2        2.01       12.86      7.22 o 
  -7  -7   2       95.67       95.85     12.43 o 
  -6  -7   2        7.62       18.48      6.72 o 
  -5  -7   2      623.19      612.33     24.04 o 
  -4  -7   2       13.22       14.41      5.04 o 
  -3  -7   2     1023.92     1048.37     29.13 o 
  -2  -7   2      250.37      287.41     15.38 o 
  -1  -7   2      664.15      669.88     35.73 o 
   0  -7   2      797.33      732.29     25.99 o 
   1  -7   2      778.42      757.13     17.26 o 
   2  -7   2     1158.79     1186.39     34.95 o 
   3  -7   2       12.96       12.70      3.40 o 
   4  -7   2      591.07      591.01     15.48 o 
   5  -7   2       18.06       30.40      4.40 o 
   6  -7   2      503.93      500.77     15.12 o 
   7  -7   2      421.00      421.77     10.67 o 
   8  -7   2      215.75      224.74     11.37 o 
   9  -7   2      386.30      357.21     23.85 o 
  10  -7   2       62.81       59.86     12.49 o 
  11  -7   2       80.53       91.95     15.01 o 
  12  -7   2       17.82       24.11     10.84 o 
  13  -7   2       48.35       73.62     14.70 o 
 -13  -6   2        8.05       37.95     11.17 o 
 -12  -6   2       36.95       59.35     13.01 o 
 -11  -6   2       21.34       51.17     12.56 o 
 -10  -6   2        1.96       19.12      9.93 o 
  -9  -6   2       37.91       45.05     10.41 o 
  -8  -6   2       26.58       41.20      8.80 o 
  -7  -6   2      435.09      433.34     22.37 o 
  -6  -6   2       24.26       36.38      8.13 o 
  -5  -6   2      489.80      480.35     20.43 o 
  -4  -6   2       28.81       34.70      6.23 o 
  -3  -6   2      345.71      374.30     15.70 o 
  -2  -6   2     1236.82     1306.58     28.45 o 
  -1  -6   2       57.48       34.53      3.98 o 
   0  -6   2     1262.57     1325.48     17.37 o 
   1  -6   2      268.10      281.84     11.21 o 
   2  -6   2     1052.74     1092.52     17.99 o 
   3  -6   2        8.74        4.20      2.52 o 
   4  -6   2      773.00      792.60     16.41 o 
   5  -6   2      520.81      492.88     10.19 o 
   6  -6   2       90.58       93.80      4.93 o 
   7  -6   2      542.23      533.89     11.64 o 
   8  -6   2       12.28       19.76      3.38 o 
   9  -6   2       63.47       60.81      6.84 o 
  10  -6   2      103.76      104.61     14.62 o 
  11  -6   2      207.64      215.51     20.02 o 
  12  -6   2        0.90       -3.40      8.89 o 
  13  -6   2       52.58       58.37     13.30 o 
  14  -6   2        7.23       21.86     11.55 o 
 -13  -5   2        1.78       33.56     11.11 o 
 -12  -5   2        2.71       27.18     10.27 o 
 -11  -5   2       17.86       20.00      8.77 o 
 -10  -5   2       40.08       40.43      9.82 o 
  -9  -5   2       54.06       47.98      9.91 o 
  -8  -5   2      200.50      206.00     16.69 o 
  -7  -5   2      200.89      203.28     15.28 o 
  -6  -5   2       81.05       82.01      9.72 o 
  -5  -5   2     1547.56     1566.94     34.77 o 
  -4  -5   2      390.03      412.08     16.61 o 
  -3  -5   2      993.70      994.86     23.76 o 
  -2  -5   2     2393.97     2426.00     34.63 o 
  -1  -5   2     1042.01     1091.73     22.95 o 
   0  -5   2     1308.43     1282.95     18.70 o 
   1  -5   2      626.59      707.25     19.59 o 
   2  -5   2     1114.02     1052.19     17.00 o 
   3  -5   2      176.74      165.99      7.93 o 
   4  -5   2     1113.82     1100.19     13.58 o 
   5  -5   2     1501.63     1410.26     19.69 o 
   6  -5   2      813.70      850.78     13.52 o 
   7  -5   2      261.42      269.03      8.38 o 
   8  -5   2       20.53       29.96      3.78 o 
   9  -5   2      172.03      168.89      7.63 o 
  10  -5   2        1.41        8.89      4.15 o 
  11  -5   2       29.61       34.03     10.80 o 
  12  -5   2       73.63       84.77      7.50 o 
  13  -5   2        3.47       16.62     11.88 o 
  14  -5   2       38.48       47.82     13.38 o 
 -14  -4   2       10.38       39.35     12.13 o 
 -13  -4   2        9.69        4.33      7.62 o 
 -12  -4   2        6.10       14.17      9.19 o 
 -11  -4   2       20.04        2.42      6.89 o 
 -10  -4   2        6.89        8.05      6.16 o 
  -9  -4   2      201.21      198.23     16.82 o 
  -8  -4   2        0.16        3.88      3.46 o 
  -7  -4   2      304.09      298.62     10.64 o 
  -6  -4   2       16.23       15.75      7.15 o 
  -5  -4   2      298.23      328.93     15.69 o 
  -4  -4   2      426.09      429.79     16.12 o 
  -3  -4   2      479.53      460.23     15.15 o 
  -2  -4   2      851.46      889.25     18.83 o 
  -1  -4   2      121.48      146.78      7.02 o 
   0  -4   2     1405.42     1346.85     34.38 o 
   1  -4   2     1071.72     1207.68     30.41 o 
   2  -4   2     5375.34     5630.52     95.63 o 
   3  -4   2     2463.79     2495.23     31.70 o 
   4  -4   2      620.49      611.98      9.69 o 
   5  -4   2      357.64      370.77      8.47 o 
   6  -4   2       23.80       20.88      2.80 o 
   7  -4   2      701.96      701.28     13.06 o 
   8  -4   2       55.86       61.75      4.80 o 
   9  -4   2      903.08      945.83     34.21 o 
  10  -4   2        7.58        7.37      4.43 o 
  11  -4   2      142.31      148.29     10.13 o 
  12  -4   2       68.59       65.69      8.61 o 
  13  -4   2        5.20       10.43      5.65 o 
  14  -4   2        4.57       12.84     10.33 o 
 -14  -3   2        0.35       -7.51      8.80 o 
 -13  -3   2        9.39        8.06      8.52 o 
 -12  -3   2        0.68       -0.15      6.60 o 
 -11  -3   2       37.50       25.56      8.94 o 
 -10  -3   2       13.87       23.26      8.26 o 
  -9  -3   2      214.87      223.29     13.59 o 
  -8  -3   2       34.43       42.68      5.65 o 
  -7  -3   2      334.54      329.77     11.18 o 
  -6  -3   2      529.45      550.35     13.18 o 
  -5  -3   2      554.64      576.88     12.37 o 
  -4  -3   2     1315.10     1353.44     17.23 o 
  -3  -3   2     1979.88     2117.52     38.25 o 
  -2  -3   2     1212.78     1192.09     19.99 o 
  -1  -3   2        8.96        9.32      1.99 o 
   0  -3   2      884.41      926.83     11.01 o 
   1  -3   2      211.85      258.51     11.73 o 
   2  -3   2      811.60      759.40      8.57 o 
   3  -3   2     3817.29     3903.57     21.43 o 
   4  -3   2      136.10      116.27      4.22 o 
   5  -3   2     1986.51     2013.45     18.46 o 
   6  -3   2       40.49       45.09      4.38 o 
   7  -3   2      578.37      554.28     14.65 o 
   8  -3   2        5.48       12.01      4.52 o 
   9  -3   2       13.22       18.19      7.54 o 
  10  -3   2      382.13      392.01     23.57 o 
  11  -3   2       71.41       75.74      6.21 o 
  12  -3   2       12.64       21.18      4.91 o 
  13  -3   2       12.44       18.11      6.18 o 
  14  -3   2       15.23       15.33      6.50 o 
 -14  -2   2        7.13        7.98      8.55 o 
 -13  -2   2        6.37        1.01      7.55 o 
 -12  -2   2        1.66        1.73      7.23 o 
 -11  -2   2       30.79       26.99      9.59 o 
 -10  -2   2       16.29       11.92      7.20 o 
  -9  -2   2       18.16       19.06      4.09 o 
  -8  -2   2        5.15       11.61      3.74 o 
  -7  -2   2      425.03      425.42     12.69 o 
  -6  -2   2       49.37       52.00      4.53 o 
  -5  -2   2      441.11      414.01     13.27 o 
  -4  -2   2       64.77       59.42      4.90 o 
  -3  -2   2      529.36      598.50     13.14 o 
  -2  -2   2     5791.79     5822.40     80.29 o 
  -1  -2   2     3385.61     3503.08     25.70 o 
   0  -2   2      626.70      633.19     22.31 o 
   1  -2   2     1297.66     1154.23     60.36 o 
   2  -2   2     3514.00     3324.92     16.08 o 
   3  -2   2     1051.19     1096.11     13.36 o 
   4  -2   2      179.25      231.58      7.06 o 
   5  -2   2     2364.89     2218.54     24.55 o 
   6  -2   2      407.67      387.97     11.01 o 
   7  -2   2      860.84      864.01     20.09 o 
   8  -2   2      309.18      314.98     18.62 o 
   9  -2   2      475.78      431.28     22.68 o 
  10  -2   2      145.91      147.89     10.35 o 
  11  -2   2       18.10       35.52      6.91 o 
  12  -2   2       54.36       45.17      7.45 o 
  13  -2   2       15.22       16.85      6.34 o 
  14  -2   2       62.45       50.67      8.25 o 
 -14  -1   2       13.26       32.30     10.72 o 
 -13  -1   2        5.79        6.62      8.80 o 
 -12  -1   2       13.41       24.62      9.87 o 
 -11  -1   2       45.09       38.63     10.22 o 
 -10  -1   2       29.48       30.71      5.07 o 
  -9  -1   2        6.03        3.99      6.05 o 
  -8  -1   2       34.19       34.13      4.70 o 
  -7  -1   2       51.10       60.07      5.38 o 
  -6  -1   2      372.02      371.02     10.42 o 
  -5  -1   2       23.86       25.57      3.07 o 
  -4  -1   2     1554.28     1428.72     50.38 o 
  -3  -1   2      678.02      707.11     24.71 o 
  -2  -1   2       66.23       72.82      4.04 o 
  -1  -1   2      268.03      338.23      7.42 o 
   0  -1   2      403.52      408.96      7.79 o 
   1  -1   2     4308.83     3945.65     18.76 o 
   2  -1   2     1335.68     1322.91     12.22 o 
   3  -1   2     1499.67     1411.21     17.82 o 
   4  -1   2      233.21      250.68      7.08 o 
   5  -1   2     1170.05     1143.85     16.76 o 
   6  -1   2       31.36       27.34      3.87 o 
   7  -1   2        7.31       10.67      5.10 o 
   8  -1   2       15.83       17.91      6.87 o 
   9  -1   2      313.62      300.14     13.23 o 
  10  -1   2       99.75      105.70      6.42 o 
  11  -1   2        5.40        5.31      5.56 o 
  12  -1   2       47.24       49.57      7.91 o 
  13  -1   2        3.10        0.80      7.20 o 
  14  -1   2        3.67       -5.12      7.82 o 
  15  -1   2       17.00        4.87      6.78 o 
 -14   0   2        0.51       -3.57      7.17 o 
 -13   0   2        3.06        9.60      8.48 o 
 -12   0   2        0.54        6.75      7.80 o 
 -11   0   2      314.93      309.94     15.87 o 
 -10   0   2        3.08        6.53      3.49 o 
  -9   0   2      382.39      389.74     13.70 o 
  -8   0   2       75.01       86.52      6.53 o 
  -7   0   2      965.29      977.45     18.40 o 
  -6   0   2      616.67      658.22     14.03 o 
  -5   0   2       86.66       85.73      5.11 o 
  -4   0   2      841.21      860.20     26.01 o 
  -3   0   2      421.28      411.53      7.84 o 
  -2   0   2      117.12      157.35      4.92 o 
  -1   0   2      192.57      204.76      3.94 o 
   0   0   2     8270.67     8848.86     53.51 o 
   1   0   2       29.11       30.47      0.89 o 
   2   0   2     1215.38     1092.59     15.40 o 
   3   0   2     3181.41     3092.03     23.31 o 
   4   0   2       87.62       85.38      3.12 o 
   5   0   2     1244.67     1266.34     14.24 o 
   6   0   2      413.38      415.37     11.67 o 
   7   0   2      563.03      557.66     14.75 o 
   8   0   2        4.94        3.63      2.07 o 
   9   0   2      145.35      144.47      6.71 o 
  10   0   2       54.62       51.72      9.01 o 
  11   0   2       26.46       30.02      6.81 o 
  12   0   2       26.37       34.57      7.30 o 
  13   0   2        0.81        8.81      6.29 o 
  14   0   2       10.92       -4.51      6.71 o 
  15   0   2       17.25       16.69      9.38 o 
 -14   1   2        2.94        9.83      8.53 o 
 -13   1   2       63.31       56.31     12.51 o 
 -12   1   2       21.25       23.39      6.87 o 
 -11   1   2       30.44       39.43      6.71 o 
 -10   1   2       32.27       33.85      5.98 o 
  -9   1   2       30.22       34.66      5.92 o 
  -8   1   2      390.97      377.52     12.76 o 
  -7   1   2       49.94       52.70      5.07 o 
  -6   1   2     1736.46     1690.71     26.99 o 
  -5   1   2      388.68      407.43     10.49 o 
  -4   1   2     4115.15     4053.95     42.27 o 
  -3   1   2     1545.30     1589.40     22.53 o 
  -2   1   2     2705.99     2547.44     23.23 o 
  -1   1   2     8252.98     7844.44     30.52 o 
   0   1   2     1968.00     1940.22     30.19 o 
   1   1   2    20055.38    18220.97    302.18 o 
   2   1   2     1685.01     1533.91     10.51 o 
   3   1   2     1766.21     1813.60     14.22 o 
   4   1   2        2.43        4.39      1.14 o 
   5   1   2      830.66      842.56     17.65 o 
   6   1   2      441.77      468.94      6.67 o 
   7   1   2      469.01      485.96      7.23 o 
   8   1   2      336.71      332.55      8.61 o 
   9   1   2       32.01       36.05      8.64 o 
  10   1   2      133.10      138.86      9.76 o 
  11   1   2       29.07       31.00      8.71 o 
  12   1   2       49.03       31.52      9.06 o 
  13   1   2       10.89        5.82      7.15 o 
  14   1   2        0.75       -1.82      7.00 o 
  15   1   2        0.23       19.66      8.88 o 
 -14   2   2       18.86       15.76      9.01 o 
 -13   2   2       10.87       15.44      6.45 o 
 -12   2   2        1.69        7.64      5.55 o 
 -11   2   2       34.77       36.41      6.60 o 
 -10   2   2       42.26       48.94      6.55 o 
  -9   2   2       79.85       77.02      7.25 o 
  -8   2   2       16.01       20.84      4.49 o 
  -7   2   2        0.41       12.59      3.88 o 
  -6   2   2      292.88      296.29     15.00 o 
  -5   2   2       17.48       15.23      3.86 o 
  -4   2   2     1331.39     1316.01     24.80 o 
  -3   2   2     2429.95     2655.94     30.87 o 
  -2   2   2     2644.29     2780.00     27.40 o 
  -1   2   2     1087.46      994.14     13.20 o 
   0   2   2     1292.34     1316.17     42.93 o 
   1   2   2     3805.19     3741.73     52.75 o 
   2   2   2       57.65       59.00      4.04 o 
   3   2   2     2356.90     2361.90     19.79 o 
   4   2   2     1834.88     1749.33     47.36 o 
   5   2   2     1239.95     1207.67     14.26 o 
   6   2   2      115.84      115.46      3.29 o 
   7   2   2        5.73        8.92      1.37 o 
   8   2   2      629.41      654.86     11.74 o 
   9   2   2       10.97       19.36      6.89 o 
  10   2   2       76.68       66.04      9.95 o 
  11   2   2        1.63        2.06      6.10 o 
  12   2   2       32.55       21.82      8.21 o 
  13   2   2       33.70       25.19      9.40 o 
  14   2   2        0.11       24.70     10.29 o 
 -14   3   2        0.18       -5.46      5.46 o 
 -13   3   2       18.77       20.67      6.95 o 
 -12   3   2       29.73       44.46     16.67 o 
 -11   3   2       21.40       20.42      5.97 o 
 -10   3   2       74.36       71.48      7.58 o 
  -9   3   2        5.92       10.69      5.06 o 
  -8   3   2      900.07      953.28     22.46 o 
  -7   3   2      238.34      222.33     15.15 o 
  -6   3   2      619.44      593.27     21.46 o 
  -5   3   2      492.43      526.96     18.58 o 
  -4   3   2      450.17      429.32      8.14 o 
  -3   3   2     2076.06     2119.84     44.79 o 
  -2   3   2        7.53        7.97      1.44 o 
  -1   3   2     3703.16     3477.23     23.17 o 
   0   3   2     1237.32     1264.28     28.98 o 
   1   3   2     2854.58     2874.70     38.91 o 
   2   3   2      714.71      749.17     16.90 o 
   3   3   2     6551.21     6562.75     52.40 o 
   4   3   2      982.18     1036.54     14.21 o 
   5   3   2      271.46      269.19      7.60 o 
   6   3   2      751.24      711.98     12.94 o 
   7   3   2      109.25      112.79      4.72 o 
   8   3   2       94.03       84.71     10.04 o 
   9   3   2       12.38       20.78      7.13 o 
  10   3   2       68.25       51.81      9.20 o 
  11   3   2       43.44       28.69      8.35 o 
  12   3   2       25.63       37.15     10.42 o 
  13   3   2        5.84       24.59      9.97 o 
  14   3   2        0.27        4.97      7.75 o 
 -14   4   2       13.27       10.40      5.76 o 
 -13   4   2       25.02       28.44      7.65 o 
 -12   4   2       22.90       30.54      6.59 o 
 -11   4   2       33.57       35.83      7.00 o 
 -10   4   2      102.20      106.94      9.22 o 
  -9   4   2       74.75       83.41      8.28 o 
  -8   4   2      132.64      131.21     13.10 o 
  -7   4   2      111.08      113.82     11.41 o 
  -6   4   2      780.13      747.51     24.70 o 
  -5   4   2      727.42      775.65     12.75 o 
  -4   4   2      981.36     1033.06     12.77 o 
  -3   4   2      950.69      858.01     18.86 o 
  -2   4   2      150.83      131.72      4.95 o 
  -1   4   2     1817.71     1854.08     30.74 o 
   0   4   2      152.71      208.91     12.01 o 
   1   4   2     1537.19     1564.21     31.44 o 
   2   4   2      608.57      578.81     17.82 o 
   3   4   2       37.78       33.48      4.43 o 
   4   4   2      733.26      688.64     20.28 o 
   5   4   2        6.93       12.78      3.44 o 
   6   4   2      416.84      414.29     13.71 o 
   7   4   2        0.60        5.35      5.84 o 
   8   4   2      184.27      190.09     14.69 o 
   9   4   2      259.03      252.14     18.21 o 
  10   4   2      116.84      127.60     14.46 o 
  11   4   2      111.56      130.92     15.68 o 
  12   4   2        7.02       23.58     10.24 o 
  13   4   2       18.23       37.51     10.75 o 
  14   4   2        0.36       12.70      8.94 o 
 -13   5   2        6.85       23.10     10.52 o 
 -12   5   2       24.57       26.39      7.12 o 
 -11   5   2        0.37        7.31      7.22 o 
 -10   5   2      199.28      206.08     14.83 o 
  -9   5   2        8.58        5.00      6.90 o 
  -8   5   2      355.30      327.66     19.70 o 
  -7   5   2      497.83      492.54     22.49 o 
  -6   5   2      465.23      480.16     20.74 o 
  -5   5   2      489.14      467.99      7.25 o 
  -4   5   2      302.07      268.31      6.13 o 
  -3   5   2     3028.62     2983.26     22.06 o 
  -2   5   2      770.00      818.34     13.55 o 
  -1   5   2      656.68      630.68     20.74 o 
   0   5   2      277.81      295.33     15.56 o 
   1   5   2     3429.95     3522.32     49.96 o 
   2   5   2      951.92     1018.15     27.23 o 
   3   5   2     1183.88     1162.06     27.77 o 
   4   5   2      326.89      334.22     15.35 o 
   5   5   2      131.89      146.46     11.19 o 
   6   5   2       16.11       20.66      3.48 o 
   7   5   2       94.33       96.45      7.23 o 
   8   5   2      622.14      607.38     26.45 o 
   9   5   2       15.14       22.73      8.43 o 
  10   5   2       77.71       82.41     12.56 o 
  11   5   2        8.33       34.58     10.90 o 
  12   5   2       11.83       31.82     10.78 o 
  13   5   2        6.96        5.37      8.53 o 
  14   5   2        1.28       16.99      9.47 o 
 -13   6   2        6.80       17.34      9.06 o 
 -12   6   2      111.16      116.19     11.00 o 
 -11   6   2        6.54       12.23      6.49 o 
 -10   6   2       68.40       54.54     11.89 o 
  -9   6   2        7.94       12.52      7.87 o 
  -8   6   2      427.34      394.54     22.72 o 
  -7   6   2      133.00      136.93     13.40 o 
  -6   6   2       10.92       14.41      2.75 o 
  -5   6   2     1336.34     1318.52     17.39 o 
  -4   6   2       11.25       10.88      2.32 o 
  -3   6   2     1009.88      960.72     14.48 o 
  -2   6   2     1025.96      988.39     15.63 o 
  -1   6   2      553.08      557.20     22.59 o 
   0   6   2     1041.70     1158.41     30.94 o 
   1   6   2       98.79       75.55      8.17 o 
   2   6   2      686.50      786.85     27.59 o 
   3   6   2       22.70       32.57      6.67 o 
   4   6   2     1155.91     1203.71     32.11 o 
   5   6   2      242.93      233.48     14.99 o 
   6   6   2      369.43      338.23     18.24 o 
   7   6   2       21.48       25.88      4.01 o 
   8   6   2       33.78       34.61      4.27 o 
   9   6   2       73.51       87.32     12.53 o 
  10   6   2       13.22       24.69      9.52 o 
  11   6   2       22.64       37.06     10.21 o 
  12   6   2        0.30       10.06      8.83 o 
  13   6   2       31.52       26.79     10.55 o 
  14   6   2        0.29        2.15      8.60 o 
 -13   7   2        3.03       10.20     12.89 o 
 -12   7   2       64.13       57.49     15.53 o 
 -11   7   2        0.76       -7.54     15.93 o 
 -10   7   2        5.32        6.05      8.29 o 
  -9   7   2        6.42        0.67      7.70 o 
  -8   7   2       82.52       96.60     13.15 o 
  -7   7   2      434.69      409.41     22.27 o 
  -6   7   2      366.86      344.67     20.28 o 
  -5   7   2      551.87      574.28     12.40 o 
  -4   7   2        3.61        8.81      5.13 o 
  -3   7   2      115.46      116.08      6.00 o 
  -2   7   2      746.40      699.79     15.71 o 
  -1   7   2     1419.42     1553.88     41.03 o 
   0   7   2      840.08      848.05     27.73 o 
   1   7   2       93.21       92.04      9.50 o 
   2   7   2      363.21      346.10     18.79 o 
   3   7   2       17.72       25.29      7.81 o 
   4   7   2      112.58      121.93     12.22 o 
   5   7   2      986.21      993.66     32.57 o 
   6   7   2       43.86       44.79      8.41 o 
   7   7   2       98.43      102.21      7.04 o 
   8   7   2       37.56       40.05      5.00 o 
   9   7   2       51.99       58.38     11.18 o 
  10   7   2        0.41       16.12      8.58 o 
  11   7   2       13.94       28.50     10.19 o 
  12   7   2       12.27       18.51      9.59 o 
  13   7   2        2.22       15.24      9.66 o 
 -13   8   2        7.80       -1.95      8.48 o 
 -12   8   2       15.16       18.52     13.50 o 
 -11   8   2       14.13       13.43     12.90 o 
 -10   8   2      162.64      179.24     19.03 o 
  -9   8   2       20.50        3.02      9.19 o 
  -8   8   2      151.93      155.84     16.70 o 
  -7   8   2      217.82      210.61     18.36 o 
  -6   8   2      119.30      110.57     12.76 o 
  -5   8   2      532.45      525.18     25.03 o 
  -4   8   2       28.64       38.62      5.39 o 
  -3   8   2      566.20      578.76     14.66 o 
  -2   8   2      622.23      612.90     16.51 o 
  -1   8   2      298.63      301.92     18.60 o 
   0   8   2      485.53      538.97     22.56 o 
   1   8   2        8.87       28.20      6.86 o 
   2   8   2      704.48      718.43     28.16 o 
   3   8   2      269.08      268.60     19.18 o 
   4   8   2      654.85      667.21     29.53 o 
   5   8   2       63.65       53.98     10.30 o 
   6   8   2       99.69       86.76     11.44 o 
   7   8   2       22.11       10.92      3.58 o 
   8   8   2        0.23        8.88      3.64 o 
   9   8   2       38.92       34.83      9.77 o 
  10   8   2        3.00        7.16      7.89 o 
  11   8   2       70.53       54.51     11.77 o 
  12   8   2        4.71       -1.06      8.21 o 
  13   8   2        1.73       -9.36      9.36 o 
 -12   9   2       13.57        7.81      9.88 o 
 -11   9   2        5.80       -8.26      8.26 o 
 -10   9   2       46.61       31.44     11.18 o 
  -9   9   2      141.74      137.18     16.71 o 
  -8   9   2       54.88       71.32     14.47 o 
  -7   9   2       74.45       86.42     14.23 o 
  -6   9   2        3.99        3.12      7.11 o 
  -5   9   2      217.96      205.09     17.13 o 
  -4   9   2      386.85      360.24     12.69 o 
  -3   9   2       90.67       79.97      6.71 o 
  -2   9   2      695.13      694.10     25.49 o 
  -1   9   2      610.61      619.89     26.44 o 
   0   9   2      451.62      508.63     22.63 o 
   1   9   2       81.20       97.23     10.23 o 
   2   9   2      317.94      327.48     19.94 o 
   3   9   2       20.01       17.24      5.32 o 
   4   9   2      231.07      264.31     20.89 o 
   5   9   2       22.95       25.98      8.58 o 
   6   9   2      123.53      123.46     15.35 o 
   7   9   2      143.91      132.89     15.08 o 
   8   9   2        2.28       -4.07     10.16 o 
   9   9   2       25.95       -0.75      8.01 o 
  10   9   2        8.57       -9.99      9.99 o 
  11   9   2        4.11        8.97      9.03 o 
  12   9   2        1.27      -10.89     10.89 o 
  13   9   2        1.32      -11.50     11.50 o 
 -12  10   2       61.77       64.04     12.96 o 
 -11  10   2        1.53       10.32      9.71 o 
 -10  10   2        9.68       -1.07      9.37 o 
  -9  10   2       96.66      112.85     17.65 o 
  -8  10   2        1.44       15.37     11.23 o 
  -7  10   2      217.41      224.77     20.98 o 
  -6  10   2        3.20      -10.12     10.12 o 
  -5  10   2      772.18      752.06     36.10 o 
  -4  10   2       19.24       21.34      9.53 o 
  -3  10   2      221.04      213.45     11.65 o 
  -2  10   2      210.76      223.17     13.97 o 
  -1  10   2        0.84        8.48      3.42 o 
   0  10   2      351.96      335.23     19.74 o 
   1  10   2       44.39       45.61      7.75 o 
   2  10   2      662.06      638.09     27.86 o 
   3  10   2       41.32       33.93      8.86 o 
   4  10   2       32.62       17.83      6.88 o 
   5  10   2       68.87       57.86     11.57 o 
   6  10   2      147.60      171.29     18.36 o 
   7  10   2       75.31       81.51     14.02 o 
   8  10   2       13.28       40.31     12.32 o 
   9  10   2       20.98        2.05      7.74 o 
  10  10   2        0.85      -14.38     14.38 o 
  11  10   2       29.12       -1.87     10.19 o 
  12  10   2        1.44       -6.55      9.38 o 
 -11  11   2      102.23      110.41     17.98 o 
 -10  11   2       70.92       51.25     13.07 o 
  -9  11   2       64.18       98.61     18.04 o 
  -8  11   2        6.97       28.21     12.54 o 
  -7  11   2      198.49      186.09     21.28 o 
  -6  11   2       62.13       44.26     12.99 o 
  -5  11   2       45.23        6.37     10.75 o 
  -4  11   2      370.29      351.69     27.70 o 
  -3  11   2       24.51       32.83      6.05 o 
  -2  11   2      317.08      295.82     22.94 o 
  -1  11   2        5.11       10.02      4.77 o 
   0  11   2      450.81      426.97     22.78 o 
   1  11   2       18.02       20.24      6.41 o 
   2  11   2      291.90      257.45     18.44 o 
   3  11   2      585.42      559.06     29.56 o 
   4  11   2       84.40       88.58     13.42 o 
   5  11   2      173.49      163.09     18.65 o 
   6  11   2       25.82        8.42     10.94 o 
   7  11   2       30.60       25.85     10.14 o 
   8  11   2        6.90       25.16      9.75 o 
   9  11   2       21.71       33.96     12.31 o 
  10  11   2        0.26        3.49     10.19 o 
  11  11   2        1.05       20.40     10.84 o 
  12  11   2        7.51       13.56     10.51 o 
 -10  12   2        0.23      -15.32     15.32 o 
  -9  12   2       92.93       89.92     17.52 o 
  -8  12   2        2.57      -10.48     11.03 o 
  -7  12   2      154.10      132.98     19.01 o 
  -6  12   2       67.32       18.74     11.88 o 
  -5  12   2       20.83      -16.96     18.58 o 
  -4  12   2      237.34      244.31     23.83 o 
  -3  12   2       22.91       29.16     12.49 o 
  -2  12   2      139.36      146.66     11.64 o 
  -1  12   2        0.73        0.05      3.88 o 
   0  12   2      165.82      162.57     14.64 o 
   1  12   2      120.36      116.70     13.17 o 
   2  12   2      165.20      132.97     14.09 o 
   3  12   2       17.99       39.20     10.59 o 
   4  12   2        9.66       14.75      9.55 o 
   5  12   2       29.59       29.81     10.58 o 
   6  12   2       17.56        9.86      8.71 o 
   7  12   2        6.71      -13.75     13.75 o 
   8  12   2       33.66       26.11     11.11 o 
   9  12   2       17.61       14.29     10.23 o 
  10  12   2        7.96      -11.74     11.74 o 
  11  12   2        1.29       -9.35     10.64 o 
 -10  13   2        5.28      -18.78     18.78 o 
  -9  13   2       65.23       31.90     13.84 o 
  -8  13   2       21.14       -5.54     15.26 o 
  -7  13   2       12.55        1.96     14.18 o 
  -6  13   2      232.84      234.19     27.52 o 
  -5  13   2      141.20      158.24     21.19 o 
  -4  13   2      131.02      124.67     17.37 o 
  -3  13   2       19.26       28.91     12.12 o 
  -2  13   2      263.26      277.37     22.68 o 
  -1  13   2       57.90       59.56      6.02 o 
   0  13   2      271.32      283.65     13.45 o 
   1  13   2      125.28      120.48     14.03 o 
   2  13   2       25.87       31.86      8.91 o 
   3  13   2       70.99       69.36     11.03 o 
   4  13   2        5.18       34.96     11.36 o 
   5  13   2       61.98       73.15     13.70 o 
   6  13   2       16.45       11.23      8.43 o 
   7  13   2       47.88       13.14      8.46 o 
   8  13   2        1.29      -11.91     11.91 o 
   9  13   2        0.11      -15.00     15.00 o 
  10  13   2        0.79      -14.04     14.04 o 
  -9  14   2       33.17      -12.55     17.27 o 
  -8  14   2       69.70       21.61     14.40 o 
  -7  14   2       98.57      105.88     19.46 o 
  -6  14   2       53.19       74.02     18.22 o 
  -5  14   2        0.94       18.70     12.85 o 
  -4  14   2       49.89       34.91     12.76 o 
  -3  14   2       34.14       40.80     11.50 o 
  -2  14   2      147.72      141.55     18.08 o 
  -1  14   2      143.76      151.06     17.51 o 
   0  14   2      145.83      154.39     11.30 o 
   1  14   2       67.21       85.18     12.54 o 
   2  14   2       73.10       81.99     12.29 o 
   3  14   2       77.71       76.44     12.28 o 
   4  14   2        6.23      -10.09     10.09 o 
   5  14   2       22.76       64.41     13.93 o 
   6  14   2       31.36       54.60     13.43 o 
   7  14   2       17.39       23.63     11.21 o 
   8  14   2        3.72      -11.03     11.03 o 
   9  14   2        4.72        0.23     10.61 o 
  -8  15   2       17.00        4.62     11.63 o 
  -7  15   2        9.92       27.13     13.95 o 
  -6  15   2      112.74      130.64     20.45 o 
  -5  15   2       51.85      110.71     19.55 o 
  -4  15   2       85.74       88.87     16.34 o 
  -3  15   2       10.29        4.26      8.77 o 
  -2  15   2      107.96      102.21     15.90 o 
  -1  15   2       13.80       35.32     12.08 o 
   0  15   2        6.50       14.09      6.32 o 
   1  15   2        9.37        6.92      4.93 o 
   2  15   2        7.50       12.30      7.54 o 
   3  15   2       41.43       35.31      9.47 o 
   4  15   2       15.73        1.60      7.78 o 
   5  15   2       32.47        4.93      8.22 o 
   6  15   2        0.31       47.78     13.97 o 
   7  15   2        1.70       34.18     12.44 o 
   8  15   2       23.78       64.94     15.15 o 
  -6  16   2       52.92       81.95     17.13 o 
  -5  16   2       10.29       38.18     13.82 o 
  -4  16   2        2.08       11.08      9.49 o 
  -3  16   2        7.54        5.61      9.42 o 
  -2  16   2       43.09       40.95     12.62 o 
  -1  16   2       21.32       32.72     10.50 o 
   0  16   2        0.20       -1.18      9.47 o 
   1  16   2       41.36       45.57     11.00 o 
   2  16   2       50.99       50.68     12.61 o 
   3  16   2        1.88       17.97      8.52 o 
   4  16   2        0.57       -5.68      7.72 o 
   5  16   2        1.66        1.02      7.70 o 
   6  16   2        2.29       -9.95      9.95 o 
   7  16   2        1.76       -5.24      6.92 o 
  -5  17   2       17.89       41.71     15.21 o 
  -4  17   2       29.32       20.94     10.81 o 
  -3  17   2        1.26        0.83      9.79 o 
  -2  17   2        0.74        4.29      9.25 o 
  -1  17   2       17.19       26.42     11.97 o 
   0  17   2        0.01        6.81     10.46 o 
   1  17   2       43.88       55.08      9.11 o 
   2  17   2        2.22       10.83      7.70 o 
   3  17   2        1.81        2.23      5.24 o 
   4  17   2        2.59       -2.20      7.10 o 
   5  17   2        0.12        3.83      7.38 o 
  -2  18   2        6.72       10.29     10.46 o 
  -1  18   2        8.08       15.74     11.41 o 
   0  18   2        5.67       13.55     10.34 o 
   1  18   2        4.17       10.80     11.29 o 
   2  18   2        1.85       13.51      8.56 o 
   3  18   2        0.21       14.76      8.95 o 
  -2 -18   3        3.02       17.13     10.59 o 
  -1 -18   3        9.54       11.88      9.31 o 
   0 -18   3        9.64       18.91      8.80 o 
   1 -18   3        9.79       23.42     12.34 o 
  -4 -17   3        1.01       15.79     10.06 o 
  -3 -17   3        3.82       -5.86     10.05 o 
  -2 -17   3        0.79       -1.18      9.17 o 
  -1 -17   3       38.24       35.25     11.52 o 
   0 -17   3        7.19       13.54      7.15 o 
   1 -17   3        4.21       11.41      6.76 o 
   2 -17   3       56.88       74.59     15.98 o 
   3 -17   3        3.70        9.32      8.68 o 
   4 -17   3       80.09       94.73     17.30 o 
   5 -17   3        2.37       23.43     12.95 o 
  -6 -16   3        2.78       29.95     10.50 o 
  -5 -16   3        8.10       -6.23      6.23 o 
  -4 -16   3        0.41       -6.42      6.42 o 
  -3 -16   3        8.73       -3.92      5.62 o 
  -2 -16   3        1.22       14.20      6.11 o 
  -1 -16   3        2.14        0.56      8.08 o 
   0 -16   3       55.79       65.43     10.01 o 
   1 -16   3       30.49       49.60     14.06 o 
   2 -16   3       60.08       74.17      9.89 o 
   3 -16   3        7.18       10.48      9.79 o 
   4 -16   3       19.96       22.32     10.13 o 
   5 -16   3        8.18       21.57     12.35 o 
   6 -16   3       19.91       54.47     16.29 o 
  -8 -15   3        0.09       -7.67      7.67 o 
  -7 -15   3        0.29        5.76      8.93 o 
  -6 -15   3        4.65       17.29      9.69 o 
  -5 -15   3       53.63       62.51     13.17 o 
  -4 -15   3        1.62       10.93      8.59 o 
  -3 -15   3       19.33       19.15      9.26 o 
  -2 -15   3       22.31       28.46      6.30 o 
  -1 -15   3       22.76       18.94      5.53 o 
   0 -15   3       10.03       10.48      5.44 o 
   1 -15   3       20.55       19.35     12.52 o 
   2 -15   3       65.93       85.73     10.02 o 
   3 -15   3        4.51       10.08      6.43 o 
   4 -15   3       89.57       78.16     15.08 o 
   5 -15   3       38.56       48.48     13.38 o 
   6 -15   3       78.19      136.84     20.37 o 
   7 -15   3       32.29       53.77     15.36 o 
   8 -15   3       13.23       23.83     12.96 o 
  -9 -14   3       11.74      -12.82     12.82 o 
  -8 -14   3        0.83      -14.40     14.40 o 
  -7 -14   3       20.15        5.17      9.21 o 
  -6 -14   3        8.47        2.75      8.38 o 
  -5 -14   3        0.88        3.97      6.94 o 
  -4 -14   3       27.00       40.53     11.78 o 
  -3 -14   3        9.86       29.29      9.26 o 
  -2 -14   3       46.62       44.35      6.91 o 
  -1 -14   3        7.18        6.13      5.15 o 
   0 -14   3       74.00       79.74      8.41 o 
   1 -14   3        0.30        4.16      4.08 o 
   2 -14   3      275.91      269.63     15.19 o 
   3 -14   3       57.48       78.40      9.28 o 
   4 -14   3       88.77       98.75     10.28 o 
   5 -14   3       82.28       68.85     14.97 o 
   6 -14   3       31.38       45.52     14.85 o 
   7 -14   3       27.94       24.40     13.23 o 
   8 -14   3        0.55       -7.53     13.42 o 
   9 -14   3       66.30       18.54     13.89 o 
  -9 -13   3        0.28        3.82      7.96 o 
  -8 -13   3        0.03       -0.57      8.13 o 
  -7 -13   3        3.20      -13.42     13.42 o 
  -6 -13   3       16.91      -14.22     14.22 o 
  -5 -13   3       32.09        9.52      8.07 o 
  -4 -13   3      117.95      107.31     14.74 o 
  -3 -13   3       31.95       56.46     12.04 o 
  -2 -13   3       61.22       55.46      7.44 o 
  -1 -13   3        6.21       13.91     15.09 o 
   0 -13   3      205.53      199.44     11.91 o 
   1 -13   3       29.55       27.08      5.56 o 
   2 -13   3       93.37       93.18      9.72 o 
   3 -13   3      146.22      146.96     11.76 o 
   4 -13   3       53.52       72.24      9.40 o 
   5 -13   3       70.88       53.97      7.74 o 
   6 -13   3       18.44      -12.40     12.46 o 
   7 -13   3      137.27      121.20     20.07 o 
   8 -13   3        0.05       -3.02     14.61 o 
   9 -13   3       46.16       30.13     14.02 o 
  10 -13   3       34.78       -2.92     15.12 o 
 -10 -12   3        0.05       33.39     12.66 o 
  -9 -12   3        4.68       26.90     12.17 o 
  -8 -12   3        1.64       30.61     11.09 o 
  -7 -12   3        3.82       14.75      9.25 o 
  -6 -12   3        6.55        8.34      6.98 o 
  -5 -12   3       50.18       21.37      8.34 o 
  -4 -12   3        7.55      -10.36     10.43 o 
  -3 -12   3       27.69       20.67      7.11 o 
  -2 -12   3      192.63      226.58     18.51 o 
  -1 -12   3        1.68        3.71      5.93 o 
   0 -12   3       75.57       79.18      9.18 o 
   1 -12   3       65.68       75.00      7.35 o 
   2 -12   3      374.39      383.90     16.90 o 
   3 -12   3      128.57      132.62     11.09 o 
   4 -12   3       35.88       43.60      8.45 o 
   5 -12   3       74.47       59.37      8.54 o 
   6 -12   3        0.21       -7.31     24.62 o 
   7 -12   3      305.48      267.16     25.83 o 
   8 -12   3        9.02       -6.38     12.12 o 
   9 -12   3      138.02      125.32     19.43 o 
  10 -12   3       12.94        5.54      9.93 o 
  11 -12   3        3.90      -13.78     13.78 o 
 -11 -11   3        0.56      -12.96     12.96 o 
 -10 -11   3        4.64      -11.00     11.00 o 
  -9 -11   3        1.48      -11.29     11.29 o 
  -8 -11   3       14.69       -8.26      9.84 o 
  -7 -11   3        7.78      -10.20     10.20 o 
  -6 -11   3       31.02       52.99     12.14 o 
  -5 -11   3        2.41        8.18      8.42 o 
  -4 -11   3       83.94       77.67     12.90 o 
  -3 -11   3       17.32       10.78      7.32 o 
  -2 -11   3      309.95      304.73     21.01 o 
  -1 -11   3        1.12       17.34      7.24 o 
   0 -11   3      148.34      159.06      9.91 o 
   1 -11   3       15.84       17.87      4.42 o 
   2 -11   3      492.03      476.62     18.87 o 
   3 -11   3      406.53      416.37     17.79 o 
   4 -11   3       56.45       48.00      9.38 o 
   5 -11   3      431.65      460.45     20.27 o 
   6 -11   3       97.37       78.58      9.49 o 
   7 -11   3        6.72       -9.13     11.72 o 
   8 -11   3       10.22       17.25     10.93 o 
   9 -11   3       25.39       53.48     15.22 o 
  10 -11   3      101.80      118.33     19.25 o 
  11 -11   3       10.20        4.20     10.29 o 
 -11 -10   3        6.29       -7.92      9.83 o 
 -10 -10   3        0.92        1.76      6.91 o 
  -9 -10   3        4.47       -0.89      7.37 o 
  -8 -10   3        1.78       12.01      7.61 o 
  -7 -10   3      302.81      285.41     21.73 o 
  -6 -10   3      135.81      120.36     14.02 o 
  -5 -10   3       23.59        9.44      5.92 o 
  -4 -10   3      273.08      285.58     20.77 o 
  -3 -10   3       45.64       36.59      7.46 o 
  -2 -10   3      430.13      424.69     24.19 o 
  -1 -10   3        4.12       19.03      6.22 o 
   0 -10   3      753.40      721.05     19.62 o 
   1 -10   3       16.90       23.98      6.15 o 
   2 -10   3      175.75      183.80      8.73 o 
   3 -10   3      504.16      492.67     18.95 o 
   4 -10   3       24.60       15.55      5.79 o 
   5 -10   3      304.74      288.09     14.98 o 
   6 -10   3      323.07      303.31     15.30 o 
   7 -10   3      379.30      363.64     16.85 o 
   8 -10   3       56.70       56.92     13.25 o 
   9 -10   3      319.84      353.33     27.41 o 
  10 -10   3      106.68       95.71     16.56 o 
  11 -10   3        2.07      -11.99     11.99 o 
  12 -10   3       19.48       23.44     10.65 o 
 -12  -9   3        2.26       17.47     10.39 o 
 -11  -9   3        9.13       -1.45      7.95 o 
 -10  -9   3       52.03       58.59     12.86 o 
  -9  -9   3        5.01        5.57      8.16 o 
  -8  -9   3       16.29       14.80      7.64 o 
  -7  -9   3        0.64       -1.62      5.96 o 
  -6  -9   3      414.37      408.90     23.27 o 
  -5  -9   3        9.12        8.41      5.44 o 
  -4  -9   3      416.40      388.86     21.52 o 
  -3  -9   3       72.58       76.82     10.89 o 
  -2  -9   3      135.79      132.34      8.00 o 
  -1  -9   3      238.66      230.94     12.31 o 
   0  -9   3      265.84      287.65     11.95 o 
   1  -9   3     2404.12     2319.40     42.24 o 
   2  -9   3      193.10      166.51      9.38 o 
   3  -9   3      718.52      751.34     22.29 o 
   4  -9   3       53.89       37.72      6.32 o 
   5  -9   3      411.86      428.17     32.22 o 
   6  -9   3      184.27      180.89     11.15 o 
   7  -9   3      285.99      293.92     14.37 o 
   8  -9   3      157.98      159.37     11.55 o 
   9  -9   3       72.71       91.95     15.77 o 
  10  -9   3      299.25      267.17     22.80 o 
  11  -9   3        4.50       10.86     10.24 o 
  12  -9   3       44.20       43.36     12.61 o 
 -12  -8   3        2.41       16.53      9.65 o 
 -11  -8   3       27.60       51.75     12.94 o 
 -10  -8   3        2.05       23.93     10.05 o 
  -9  -8   3        5.01       13.63      8.42 o 
  -8  -8   3       20.32       16.77      8.05 o 
  -7  -8   3        2.09        8.70      6.15 o 
  -6  -8   3      110.32       97.42     11.49 o 
  -5  -8   3        3.15        2.44      4.83 o 
  -4  -8   3       16.57       25.59      5.99 o 
  -3  -8   3      803.97      830.66     28.08 o 
  -2  -8   3      466.92      442.83     25.69 o 
  -1  -8   3      197.06      196.68      8.50 o 
   0  -8   3      757.97      744.03     24.04 o 
   1  -8   3      296.12      272.60      9.35 o 
   2  -8   3        6.05        6.96      2.86 o 
   3  -8   3       93.60       89.03      7.31 o 
   4  -8   3      494.08      473.84     15.79 o 
   5  -8   3      796.18      791.54     20.46 o 
   6  -8   3      156.65      133.95      9.55 o 
   7  -8   3       52.47       57.63      6.61 o 
   8  -8   3      236.66      245.54     16.83 o 
   9  -8   3        0.48        4.56     12.02 o 
  10  -8   3       65.93       60.05     11.89 o 
  11  -8   3       41.98       51.06     12.67 o 
  12  -8   3      132.82      144.25     18.94 o 
  13  -8   3       17.02       52.20     14.79 o 
 -13  -7   3        7.04       39.78     11.99 o 
 -12  -7   3        0.06       23.45     10.62 o 
 -11  -7   3        0.86       24.35      9.72 o 
 -10  -7   3        8.06       26.04     10.11 o 
  -9  -7   3        1.13       26.25      9.68 o 
  -8  -7   3      425.53      410.01     23.89 o 
  -7  -7   3      271.80      284.57     19.13 o 
  -6  -7   3      429.07      433.41     21.56 o 
  -5  -7   3        3.80        9.34      4.75 o 
  -4  -7   3      655.69      633.30     23.29 o 
  -3  -7   3      316.36      346.64     16.53 o 
  -2  -7   3        8.81        8.76      3.45 o 
  -1  -7   3      744.49      716.06     18.64 o 
   0  -7   3       34.18       26.39      3.27 o 
   1  -7   3      992.99     1078.40     20.15 o 
   2  -7   3      192.67      164.24      8.14 o 
   3  -7   3     1027.49     1026.52     20.89 o 
   4  -7   3      531.91      506.47     15.16 o 
   5  -7   3      317.40      358.44     17.10 o 
   6  -7   3      759.02      738.35     18.91 o 
   7  -7   3      156.09      166.25      7.30 o 
   8  -7   3      342.29      347.46     14.49 o 
   9  -7   3       19.43       24.31      6.07 o 
  10  -7   3      161.48      146.95     17.28 o 
  11  -7   3        0.99        0.41      9.01 o 
  12  -7   3       43.87       43.88     13.13 o 
  13  -7   3        1.97       25.01     12.00 o 
 -13  -6   3        0.50       -0.41      8.22 o 
 -12  -6   3       31.40       57.41     13.60 o 
 -11  -6   3       22.76       42.70     11.21 o 
 -10  -6   3       40.06       56.17     11.08 o 
  -9  -6   3      202.46      198.43     17.97 o 
  -8  -6   3        2.28       -4.92      7.16 o 
  -7  -6   3       22.60       14.75      5.99 o 
  -6  -6   3      133.37      128.37     12.47 o 
  -5  -6   3      117.76      120.46     10.72 o 
  -4  -6   3      594.73      550.08     20.14 o 
  -3  -6   3       97.79      116.52      8.96 o 
  -2  -6   3      487.21      537.32     17.96 o 
  -1  -6   3      399.51      370.72     18.16 o 
   0  -6   3        7.39       13.90      3.05 o 
   1  -6   3     1293.28     1259.04     15.54 o 
   2  -6   3     1793.11     1784.72     26.60 o 
   3  -6   3     1466.00     1448.59     22.70 o 
   4  -6   3      757.17      807.65     17.11 o 
   5  -6   3       85.52      113.39      5.38 o 
   6  -6   3      205.20      236.74      7.79 o 
   7  -6   3        0.35        3.66      2.58 o 
   8  -6   3      390.83      388.67     11.02 o 
   9  -6   3       68.83       63.81      5.21 o 
  10  -6   3      209.65      217.23     12.52 o 
  11  -6   3       53.55       52.00     12.03 o 
  12  -6   3        3.21       21.95     10.59 o 
  13  -6   3      104.09      132.15     17.87 o 
  14  -6   3        0.77        8.65      9.37 o 
 -13  -5   3        0.18       30.03     11.27 o 
 -12  -5   3       12.06       18.30      9.57 o 
 -11  -5   3        1.01       -1.15      6.95 o 
 -10  -5   3       33.60       39.69      9.31 o 
  -9  -5   3        0.11       -7.04      7.04 o 
  -8  -5   3       99.59       90.89     11.45 o 
  -7  -5   3      126.04      112.89     11.78 o 
  -6  -5   3      192.17      181.23     13.60 o 
  -5  -5   3      200.98      220.54     13.68 o 
  -4  -5   3        6.07        9.87      3.68 o 
  -3  -5   3     1049.44     1004.07     23.93 o 
  -2  -5   3      765.59      801.68     19.87 o 
  -1  -5   3      856.24      881.69     19.65 o 
   0  -5   3        0.38        2.64      1.42 o 
   1  -5   3     4962.96     5112.34    120.59 o 
   2  -5   3       67.99       67.90      3.74 o 
   3  -5   3      519.30      483.14     12.17 o 
   4  -5   3      375.80      359.07      8.26 o 
   5  -5   3       77.13       85.03      4.63 o 
   6  -5   3      670.12      677.89     12.50 o 
   7  -5   3        4.27        8.60      2.88 o 
   8  -5   3      780.36      769.88     15.09 o 
   9  -5   3       15.67       18.10      3.61 o 
  10  -5   3       90.54       87.09      6.40 o 
  11  -5   3       87.39      100.40     14.87 o 
  12  -5   3       50.17       44.84      7.50 o 
  13  -5   3        6.95        7.50      9.31 o 
  14  -5   3        5.26        6.06      9.65 o 
 -13  -4   3        0.22       -1.20      7.87 o 
 -12  -4   3       33.92        7.08      8.11 o 
 -11  -4   3        9.88       16.40      8.38 o 
 -10  -4   3        5.82        2.53      6.85 o 
  -9  -4   3       15.69       21.42      7.57 o 
  -8  -4   3      159.00      165.36      9.19 o 
  -7  -4   3       52.81       42.04      4.85 o 
  -6  -4   3      222.77      205.28      8.92 o 
  -5  -4   3      165.89      160.33     11.29 o 
  -4  -4   3      355.90      355.01     15.18 o 
  -3  -4   3      159.25      132.94      8.49 o 
  -2  -4   3     1246.40     1362.89     23.56 o 
  -1  -4   3     1136.88     1063.96     18.68 o 
   0  -4   3      470.34      506.28     15.02 o 
   1  -4   3      449.03      433.79     21.51 o 
   2  -4   3     2136.64     2199.42     41.63 o 
   3  -4   3       20.00       27.51      2.39 o 
   4  -4   3     3075.78     3161.50     62.81 o 
   5  -4   3      207.57      226.95      6.85 o 
   6  -4   3     1589.56     1558.03     23.99 o 
   7  -4   3        1.16        8.12      3.32 o 
   8  -4   3      300.68      298.94      9.49 o 
   9  -4   3      254.56      268.80      9.73 o 
  10  -4   3        2.09        0.57      3.85 o 
  11  -4   3       52.72       52.11      5.61 o 
  12  -4   3        0.77        1.08      4.83 o 
  13  -4   3       26.48       27.19      8.65 o 
  14  -4   3        9.37       15.75     10.71 o 
 -14  -3   3        0.10        6.38      8.84 o 
 -13  -3   3        5.18       16.09      9.04 o 
 -12  -3   3       30.99       34.61      8.94 o 
 -11  -3   3        4.84        4.82      7.40 o 
 -10  -3   3        6.63        7.86      6.63 o 
  -9  -3   3       50.64       58.99      6.42 o 
  -8  -3   3      123.35      127.96      8.08 o 
  -7  -3   3        7.10        2.91      2.99 o 
  -6  -3   3       15.09       17.60      3.99 o 
  -5  -3   3      105.81       81.55      6.16 o 
  -4  -3   3       27.49       23.84      3.21 o 
  -3  -3   3     1038.12     1091.20     15.20 o 
  -2  -3   3      225.16      224.21      9.07 o 
  -1  -3   3     1351.11     1319.98     18.34 o 
   0  -3   3      307.00      298.69      5.78 o 
   1  -3   3     1066.73     1108.88     36.72 o 
   2  -3   3     3593.11     3639.55     77.85 o 
   3  -3   3     2524.81     2757.88     25.53 o 
   4  -3   3      314.43      308.46      7.04 o 
   5  -3   3       48.19       43.64      3.29 o 
   6  -3   3      153.89      166.62      6.16 o 
   7  -3   3       80.16       84.06      5.09 o 
   8  -3   3      364.82      375.03     13.13 o 
   9  -3   3      210.12      193.46     10.51 o 
  10  -3   3       28.42       28.95      4.75 o 
  11  -3   3       34.38       37.60      5.08 o 
  12  -3   3        0.45        2.10      3.62 o 
  13  -3   3       42.91       48.93      7.76 o 
  14  -3   3        6.36        7.36      9.30 o 
 -14  -2   3        2.38        8.44      8.53 o 
 -13  -2   3       22.26       43.81     11.96 o 
 -12  -2   3        0.80       10.48      8.57 o 
 -11  -2   3       26.59       25.76      9.10 o 
 -10  -2   3      122.60      136.22     15.39 o 
  -9  -2   3       23.39       20.39      4.70 o 
  -8  -2   3      308.22      333.57     12.63 o 
  -7  -2   3     1019.92     1075.59     20.50 o 
  -6  -2   3       83.90       83.35      7.51 o 
  -5  -2   3     1637.25     1712.58     29.32 o 
  -4  -2   3       17.06       25.51      4.15 o 
  -3  -2   3     2079.57     2078.40     27.28 o 
  -2  -2   3     2445.23     2584.24     28.44 o 
  -1  -2   3     1221.02     1272.37     16.36 o 
   0  -2   3      313.26      309.99      4.98 o 
   1  -2   3     2811.24     2806.83    171.69 o 
   2  -2   3      152.53      131.82      3.32 o 
   3  -2   3      162.06      169.93      4.52 o 
   4  -2   3     1779.14     1730.40     19.97 o 
   5  -2   3      166.41      179.06      7.20 o 
   6  -2   3      316.88      340.15     10.54 o 
   7  -2   3       33.19       34.71      5.86 o 
   8  -2   3      383.42      375.35     13.13 o 
   9  -2   3      268.01      277.36     12.50 o 
  10  -2   3       31.53       37.67      7.88 o 
  11  -2   3      125.42      125.54      9.97 o 
  12  -2   3        2.60        3.48      6.54 o 
  13  -2   3       31.22       26.44      5.43 o 
  14  -2   3        0.34       13.09      6.52 o 
 -14  -1   3        3.50       10.65      8.73 o 
 -13  -1   3        2.77        4.14      8.46 o 
 -12  -1   3      107.74      105.32     15.39 o 
 -11  -1   3        4.87        9.08      8.02 o 
 -10  -1   3        6.57       11.57      4.59 o 
  -9  -1   3      112.01      113.81      8.06 o 
  -8  -1   3       97.53      111.68      7.46 o 
  -7  -1   3     1011.61      995.11     19.24 o 
  -6  -1   3      274.07      300.47      9.96 o 
  -5  -1   3      622.44      609.43     18.23 o 
  -4  -1   3      551.02      581.02     14.67 o 
  -3  -1   3      175.97      137.70      6.86 o 
  -2  -1   3     7107.62     7563.55     45.95 o 
  -1  -1   3     8507.59     8379.85    104.71 o 
   0  -1   3    19759.30    18577.84    797.43 o 
   1  -1   3      574.71      504.54      5.30 o 
   2  -1   3      984.52      990.59     12.50 o 
   3  -1   3       18.25       11.94      1.45 o 
   4  -1   3     1321.72     1283.59     16.74 o 
   5  -1   3      130.96      144.85      6.44 o 
   6  -1   3     1057.39     1085.65     18.22 o 
   7  -1   3      216.53      224.16      7.54 o 
   8  -1   3      274.32      252.68     11.02 o 
   9  -1   3       62.95       61.95      6.74 o 
  10  -1   3       25.61       35.54      6.02 o 
  11  -1   3       26.49       31.94      5.69 o 
  12  -1   3       51.90       50.91      7.79 o 
  13  -1   3        1.19       11.56      9.40 o 
  14  -1   3        1.81       -1.20      5.15 o 
 -14   0   3       17.74       25.82     10.28 o 
 -13   0   3       16.95       21.52     10.27 o 
 -12   0   3       66.49       58.52     12.49 o 
 -11   0   3        2.83        2.82      8.16 o 
 -10   0   3       55.55       57.05      5.71 o 
  -9   0   3      171.55      170.96      9.57 o 
  -8   0   3      111.58      113.01      7.52 o 
  -7   0   3       46.35       48.32      4.88 o 
  -6   0   3       17.53       19.58      3.28 o 
  -5   0   3     2147.77     2123.15     23.57 o 
  -4   0   3      240.23      282.24      7.92 o 
  -3   0   3     2974.72     3024.35     39.25 o 
  -2   0   3     1270.90     1265.52     36.78 o 
  -1   0   3    10671.81    10220.77    215.16 o 
   0   0   3     6354.90     6188.12    106.51 o 
   1   0   3       19.03       21.99      1.65 o 
   2   0   3     5544.45     5286.08     58.35 o 
   3   0   3      386.46      418.47      5.33 o 
   4   0   3     1308.87     1400.43     12.73 o 
   5   0   3      302.99      298.97      7.20 o 
   6   0   3      558.51      560.21      8.47 o 
   7   0   3      504.47      492.84     17.79 o 
   8   0   3      204.13      215.05     10.12 o 
   9   0   3      367.78      362.65      9.70 o 
  10   0   3       58.97       60.78      7.33 o 
  11   0   3      343.77      322.31     15.35 o 
  12   0   3        7.65        9.86      8.86 o 
  13   0   3       18.75       16.19      7.80 o 
  14   0   3        1.38       -1.88      6.05 o 
  15   0   3        0.83        9.17      8.54 o 
 -14   1   3        0.40       -1.76      7.87 o 
 -13   1   3        4.12        5.23      8.14 o 
 -12   1   3       59.54       49.48     11.88 o 
 -11   1   3      175.21      195.61      9.84 o 
 -10   1   3       49.45       58.13      7.13 o 
  -9   1   3      233.32      229.71     11.20 o 
  -8   1   3       19.30       19.35      4.36 o 
  -7   1   3      528.57      520.30     14.16 o 
  -6   1   3       10.08       22.69      3.66 o 
  -5   1   3      502.45      498.88     12.83 o 
  -4   1   3     1969.60     1897.14     20.76 o 
  -3   1   3     1183.19     1093.42     17.96 o 
  -2   1   3      470.67      435.09      5.39 o 
  -1   1   3     1887.27     1842.32      8.96 o 
   0   1   3       29.62       36.67      2.79 o 
   1   1   3      315.56      306.12      4.32 o 
   2   1   3     4160.34     3903.39     45.90 o 
   3   1   3     5050.05     5190.47     22.80 o 
   4   1   3     1647.86     1592.93     12.01 o 
   5   1   3     1744.35     1732.63     24.03 o 
   6   1   3       74.43       78.93      3.77 o 
   7   1   3     2203.36     2143.92     28.59 o 
   8   1   3       15.47       15.62      2.38 o 
   9   1   3      495.17      514.21     16.82 o 
  10   1   3        8.18        4.32      4.50 o 
  11   1   3       27.75       27.75      5.93 o 
  12   1   3       43.39       45.41      9.69 o 
  13   1   3        0.15       -5.27      7.09 o 
  14   1   3       87.24      102.25     15.29 o 
  15   1   3        1.42       24.45     10.01 o 
 -14   2   3       17.71       25.33     10.12 o 
 -13   2   3       41.89       36.50     11.12 o 
 -12   2   3       32.63       35.02      7.29 o 
 -11   2   3        6.48        4.82      5.17 o 
 -10   2   3       18.73       28.56      6.08 o 
  -9   2   3       96.58      105.96      8.29 o 
  -8   2   3       12.32       19.85      4.77 o 
  -7   2   3      610.69      622.28     16.00 o 
  -6   2   3      217.44      250.02      9.56 o 
  -5   2   3      505.84      435.34     63.67 o 
  -4   2   3      330.15      307.88     12.29 o 
  -3   2   3      477.50      453.50     12.96 o 
  -2   2   3       22.38       14.63      2.21 o 
  -1   2   3      915.72      923.31     12.94 o 
   0   2   3     3301.35     3086.61     75.11 o 
   1   2   3      273.96      295.33     11.72 o 
   2   2   3     2696.06     2736.67     40.85 o 
   4   2   3        9.41       22.91      2.48 o 
   5   2   3       55.46       63.09      4.33 o 
   6   2   3        0.46        3.99      0.91 o 
   7   2   3      138.56      136.82      3.70 o 
   8   2   3      134.32      145.12      5.76 o 
   9   2   3       90.29       80.80     10.66 o 
  10   2   3      263.10      232.80     17.63 o 
  11   2   3        4.11       -1.52      6.31 o 
  12   2   3       45.58       42.09      9.78 o 
  13   2   3        0.10       23.18      8.79 o 
  14   2   3        0.51       13.47      9.08 o 
  15   2   3       10.92       14.98      9.12 o 
 -14   3   3        1.46        7.19      8.25 o 
 -13   3   3        7.64       22.05      6.62 o 
 -12   3   3       65.60       76.47      8.91 o 
 -11   3   3       39.39       41.09      6.96 o 
 -10   3   3       51.62       65.39      8.18 o 
  -9   3   3      186.11      189.78     10.98 o 
  -8   3   3      101.95       98.61      7.76 o 
  -7   3   3      130.45      136.28      8.20 o 
  -6   3   3     1176.67     1041.69     48.03 o 
  -5   3   3      549.12      540.10     18.87 o 
  -4   3   3      848.57      855.56     21.32 o 
  -3   3   3      227.45      240.45     10.45 o 
  -2   3   3     4702.10     4777.69     39.91 o 
  -1   3   3      426.71      473.47     11.32 o 
   0   3   3     7025.34     7301.79    115.85 o 
   1   3   3      522.63      533.36      9.90 o 
   2   3   3       78.99       81.13      6.61 o 
   3   3   3     2104.38     2122.47     20.31 o 
   4   3   3       24.28       38.05      3.28 o 
   5   3   3     1356.31     1300.56     17.47 o 
   6   3   3       55.01       56.11      4.20 o 
   7   3   3      696.54      680.25     17.42 o 
   8   3   3        6.13       11.10      2.50 o 
   9   3   3      157.07      153.78     13.85 o 
  10   3   3       51.51       52.22      9.67 o 
  11   3   3        6.08       14.78      7.21 o 
  12   3   3       31.43       54.02     11.33 o 
  13   3   3       14.15       33.24     10.06 o 
  14   3   3        7.06       16.04      8.98 o 
 -13   4   3        4.03        8.13      5.72 o 
 -12   4   3       12.47       13.86      5.70 o 
 -11   4   3       51.54       57.89      8.43 o 
 -10   4   3       42.50       47.53      7.28 o 
  -9   4   3      571.63      592.15     18.82 o 
  -8   4   3      132.60      121.22      9.11 o 
  -7   4   3      707.81      693.38     26.33 o 
  -6   4   3       19.60       18.79      5.04 o 
  -5   4   3      125.99      135.79     10.48 o 
  -4   4   3      601.99      585.30     18.95 o 
  -3   4   3       74.49       54.33     10.23 o 
  -2   4   3      323.48      258.97     11.93 o 
  -1   4   3     1109.41     1169.78     18.58 o 
   0   4   3       47.73       45.21      2.85 o 
   1   4   3     2713.97     2724.90     80.37 o 
   2   4   3      453.28      426.95     17.01 o 
   3   4   3     1031.53     1051.85     24.85 o 
   4   4   3       11.83       28.69      4.71 o 
   5   4   3      692.30      676.30     15.33 o 
   6   4   3      322.16      321.24     12.49 o 
   7   4   3      857.54      783.63     15.59 o 
   8   4   3      171.85      162.54      7.45 o 
   9   4   3       27.27       44.28      9.45 o 
  10   4   3        4.73       21.05      8.50 o 
  11   4   3        4.24       14.25      7.84 o 
  12   4   3        1.82       19.44      9.31 o 
  13   4   3       12.32       23.24      9.60 o 
  14   4   3       21.67       31.48     10.60 o 
 -13   5   3       43.03       44.01     12.14 o 
 -12   5   3        1.10        9.79      5.79 o 
 -11   5   3       31.03       37.85      7.51 o 
 -10   5   3       41.69       50.58      7.72 o 
  -9   5   3       31.06       26.90      6.01 o 
  -8   5   3       37.79       40.70      9.07 o 
  -7   5   3        3.93       15.51      6.29 o 
  -6   5   3      442.43      460.06     20.47 o 
  -5   5   3       29.04       40.29      7.02 o 
  -4   5   3      953.46      727.03     55.97 o 
  -3   5   3       46.85       49.31      3.25 o 
  -2   5   3      830.88      788.38     10.48 o 
  -1   5   3     1298.59     1428.74     31.76 o 
   0   5   3      175.69      156.77      4.60 o 
   1   5   3      505.45      516.95     19.51 o 
   2   5   3       34.84       28.69      4.77 o 
   3   5   3     1164.70     1138.58     29.32 o 
   4   5   3      160.07      170.30     11.42 o 
   5   5   3      518.52      517.35     14.85 o 
   6   5   3       25.63       27.20      3.73 o 
   7   5   3        7.89       15.26      6.24 o 
   8   5   3      165.46      178.83      8.32 o 
   9   5   3        3.06       11.64      7.31 o 
  10   5   3       73.19       74.18     12.14 o 
  11   5   3        0.56        8.55      7.98 o 
  12   5   3       38.76       82.29     13.64 o 
  13   5   3        8.92       18.32      9.50 o 
  14   5   3        1.38        6.59      8.36 o 
 -13   6   3       19.38       27.42      7.69 o 
 -12   6   3        0.51        8.33      6.28 o 
 -11   6   3       10.08        8.80     10.15 o 
 -10   6   3        9.62        6.75      6.31 o 
  -9   6   3      165.64      183.99     16.98 o 
  -8   6   3      368.00      361.12     21.64 o 
  -7   6   3      181.80      184.04     15.35 o 
  -6   6   3      624.60      618.11     25.13 o 
  -5   6   3        3.39        4.11      4.98 o 
  -4   6   3      268.67      250.25     30.07 o 
  -3   6   3        3.19        6.12      1.57 o 
  -2   6   3     2095.67     2094.49     21.14 o 
  -1   6   3      634.85      606.41     26.76 o 
   0   6   3      866.58      970.13     30.20 o 
   1   6   3      550.39      542.03     20.84 o 
   2   6   3       18.83       40.00      6.65 o 
   3   6   3      607.23      628.54     25.13 o 
   4   6   3      617.70      574.81     23.21 o 
   5   6   3      117.18      112.94     10.51 o 
   6   6   3      355.92      351.54     11.98 o 
   7   6   3      122.03      124.74      7.72 o 
   8   6   3       50.86       58.01      5.26 o 
   9   6   3        2.73       29.42      8.63 o 
  10   6   3       14.26       11.83      7.67 o 
  11   6   3       43.16       56.40     12.63 o 
  12   6   3        5.61        6.52      7.40 o 
  13   6   3        0.56        7.70      8.32 o 
  14   6   3        3.24       -2.00      7.79 o 
 -13   7   3        6.14       10.66      6.44 o 
 -12   7   3        3.73       27.28      7.97 o 
 -11   7   3       39.95       41.27     10.41 o 
 -10   7   3       17.68        6.44     17.83 o 
  -9   7   3      141.24      141.99     16.07 o 
  -8   7   3       35.81       36.42      8.72 o 
  -7   7   3       84.49       92.72     12.58 o 
  -6   7   3      172.24      174.78     15.06 o 
  -5   7   3       64.54       60.85      9.62 o 
  -4   7   3      122.64      121.26     10.83 o 
  -3   7   3        4.51        5.45      3.13 o 
  -2   7   3      420.73      401.61     11.25 o 
  -1   7   3     1094.95     1099.88     36.86 o 
   0   7   3        2.13        0.03      4.16 o 
   1   7   3     1316.46     1329.02     34.08 o 
   2   7   3        6.33        9.62      5.04 o 
   3   7   3     1610.15     1711.34     45.91 o 
   4   7   3      111.84      116.74     12.47 o 
   5   7   3      963.54      956.31     33.30 o 
   6   7   3       25.03       18.17      5.88 o 
   7   7   3       80.50       77.28      6.39 o 
   8   7   3       30.61       30.70      4.68 o 
   9   7   3        3.54       10.22      7.18 o 
  10   7   3       46.76       55.90     11.12 o 
  11   7   3        0.82        4.25      8.18 o 
  12   7   3       51.15       44.32     11.54 o 
  13   7   3        6.07       -9.80      9.80 o 
 -12   8   3       15.52       14.90     19.48 o 
 -11   8   3      118.21      100.97     11.08 o 
 -10   8   3      118.22      116.36     15.98 o 
  -9   8   3        8.21       13.82      7.88 o 
  -8   8   3      123.07      158.43     17.08 o 
  -7   8   3        9.50       13.64      8.08 o 
  -6   8   3      334.16      393.88     22.35 o 
  -5   8   3      124.63      115.63     12.50 o 
  -4   8   3      528.15      552.80     25.26 o 
  -3   8   3      766.21      758.84     19.33 o 
  -2   8   3     1385.05     1378.56     41.23 o 
  -1   8   3      738.91      815.52     32.22 o 
   0   8   3       77.99       90.96     11.16 o 
   1   8   3      521.34      532.49     22.65 o 
   2   8   3        9.86       15.97      7.13 o 
   3   8   3      173.61      169.61     14.69 o 
   4   8   3       51.57       52.46      8.92 o 
   5   8   3      404.01      443.49     25.22 o 
   6   8   3      113.59       98.84     12.37 o 
   7   8   3        0.44       -0.85      4.63 o 
   8   8   3      178.24      175.11      9.91 o 
   9   8   3       28.49       12.54      7.37 o 
  10   8   3       59.80       56.67     11.75 o 
  11   8   3        0.24       -1.63      7.59 o 
  12   8   3       29.75       25.33     10.78 o 
  13   8   3        0.18      -11.53     11.53 o 
 -12   9   3        7.53        9.17     16.44 o 
 -11   9   3        7.14        2.38     15.38 o 
 -10   9   3      136.07      121.74     16.12 o 
  -9   9   3        0.75       -8.54      8.54 o 
  -8   9   3      217.26      249.08     21.42 o 
  -7   9   3      124.94      121.48     15.54 o 
  -6   9   3      490.88      515.73     27.58 o 
  -5   9   3      294.66      303.14     20.78 o 
  -4   9   3      413.33      434.97     24.47 o 
  -3   9   3      233.94      206.26      9.63 o 
  -2   9   3       18.27       16.45      4.43 o 
  -1   9   3      488.89      494.28     24.94 o 
   0   9   3      131.94      130.73     12.39 o 
   1   9   3     1104.64      989.48     32.40 o 
   2   9   3      268.21      259.35     18.07 o 
   3   9   3       52.89       69.97     10.30 o 
   4   9   3      435.80      427.39     26.25 o 
   5   9   3       33.56       25.46      7.90 o 
   6   9   3      369.44      389.45     25.96 o 
   7   9   3        3.02       12.63     11.18 o 
   8   9   3       21.97       16.50     18.79 o 
   9   9   3        0.38      -11.81     11.81 o 
  10   9   3        1.24      -11.46     11.46 o 
  11   9   3       18.94       -6.01     10.20 o 
  12   9   3       40.81       -0.92      8.72 o 
  13   9   3        7.25      -11.82     11.82 o 
 -11  10   3       37.77       18.50     16.66 o 
 -10  10   3       17.26       12.02      9.55 o 
  -9  10   3        9.30       -0.56      9.49 o 
  -8  10   3      118.44      116.80     18.27 o 
  -7  10   3       49.54       56.60     12.80 o 
  -6  10   3       78.20       71.01     13.48 o 
  -5  10   3      166.28      148.27     16.18 o 
  -4  10   3       42.88       38.64     10.34 o 
  -3  10   3      488.13      449.06     28.08 o 
  -2  10   3       16.49       12.77      4.47 o 
  -1  10   3      890.46      849.42     19.95 o 
   0  10   3        0.90        1.34      4.53 o 
   1  10   3      360.18      334.56     19.79 o 
   2  10   3      159.31      161.85     14.63 o 
   3  10   3      180.39      195.54     17.72 o 
   4  10   3        3.58       -0.19      7.30 o 
   5  10   3        4.28       -0.17     10.69 o 
   6  10   3       41.25       27.05      9.33 o 
   7  10   3       13.57       27.25      9.86 o 
   8  10   3        9.42       21.14      5.73 o 
   9  10   3       43.31       52.77     14.07 o 
  10  10   3        4.47       38.48     13.11 o 
  11  10   3        0.21       21.73     13.01 o 
  12  10   3       24.24       59.86     15.80 o 
 -11  11   3        0.83       -4.54     22.30 o 
 -10  11   3       56.86       32.71     12.44 o 
  -9  11   3       34.47       45.69     13.12 o 
  -8  11   3       99.14      105.91     17.47 o 
  -7  11   3       88.63       88.84     16.48 o 
  -6  11   3       29.94       20.19      9.38 o 
  -5  11   3      101.10       67.29     10.36 o 
  -4  11   3       63.20       45.26     12.02 o 
  -3  11   3      468.64      493.29     31.14 o 
  -2  11   3       14.87       21.72      5.58 o 
  -1  11   3      317.77      312.07     12.68 o 
   0  11   3      281.85      278.26     18.81 o 
   1  11   3       72.86       78.94     10.51 o 
   2  11   3      108.79      104.56     12.24 o 
   3  11   3        5.20       31.11     10.44 o 
   4  11   3       59.90       81.38     13.40 o 
   5  11   3        0.75       -9.97      9.97 o 
   6  11   3       56.79       21.88      8.89 o 
   7  11   3       18.45       10.07     10.75 o 
   8  11   3       21.24       19.88      6.22 o 
   9  11   3       70.62       78.61     16.30 o 
  10  11   3        6.46       13.34     10.19 o 
  11  11   3        5.11       12.55     10.43 o 
  12  11   3        7.31        1.83     10.06 o 
 -10  12   3      115.79       72.09     14.70 o 
  -9  12   3       23.36       25.82     13.50 o 
  -8  12   3       45.08       41.04     14.24 o 
  -7  12   3      117.02       79.53     16.41 o 
  -6  12   3       76.09       48.58     12.56 o 
  -5  12   3       60.66       22.51     15.50 o 
  -4  12   3        3.78        2.42     10.64 o 
  -3  12   3      218.69      228.67     21.60 o 
  -2  12   3       69.03       67.37     13.23 o 
  -1  12   3      214.72      236.46     10.05 o 
   0  12   3       58.41       63.40     10.94 o 
   1  12   3       23.27       30.29      8.52 o 
   2  12   3       18.57       15.67      6.14 o 
   3  12   3       73.72       75.85     11.07 o 
   4  12   3      306.95      319.17     24.19 o 
   5  12   3        6.58       10.24      9.76 o 
   6  12   3       81.74       69.00     13.28 o 
   7  12   3       24.21      -12.51     12.51 o 
   8  12   3        0.23       -6.90      6.90 o 
   9  12   3        8.95       -6.49     12.48 o 
  10  12   3       31.47       12.81     10.45 o 
  11  12   3        2.27      -13.42     13.42 o 
  -9  13   3       34.18        3.30     11.73 o 
  -8  13   3       40.38       33.89     13.33 o 
  -7  13   3       38.10        3.09     13.44 o 
  -6  13   3        1.07      -15.41     15.41 o 
  -5  13   3      142.77      140.31     20.72 o 
  -4  13   3        3.29        5.52      9.55 o 
  -3  13   3      179.87      186.93     20.46 o 
  -2  13   3      136.18      151.83     18.35 o 
  -1  13   3       39.17       59.02     13.14 o 
   0  13   3       58.07       59.54      7.19 o 
   1  13   3       10.00       12.94      7.28 o 
   2  13   3      170.11      170.71     16.52 o 
   3  13   3       72.52       57.81     11.24 o 
   4  13   3        6.45       37.59      9.77 o 
   5  13   3       30.04       60.86     14.02 o 
   6  13   3        9.61       32.04     11.39 o 
   7  13   3       73.38       39.77     11.67 o 
   8  13   3        1.24      -13.05     13.05 o 
   9  13   3       65.74       43.99     12.20 o 
  10  13   3        2.42      -14.85     14.85 o 
  -8  14   3        1.86      -16.99     16.99 o 
  -7  14   3       62.08       34.98     14.37 o 
  -6  14   3       43.18       56.31     16.53 o 
  -5  14   3       45.16       62.41     16.14 o 
  -4  14   3        2.23       10.72     10.30 o 
  -3  14   3      163.39      174.58     19.37 o 
  -2  14   3        9.76       18.30     10.44 o 
  -1  14   3        8.47       22.59     11.10 o 
   0  14   3        8.63        6.79      4.51 o 
   1  14   3       78.63       73.56     11.93 o 
   2  14   3       36.02       29.90      8.51 o 
   3  14   3       72.25       68.73     12.08 o 
   4  14   3       53.55       40.02     10.04 o 
   5  14   3        2.47       25.95     10.90 o 
   6  14   3        2.20       23.96     12.46 o 
   7  14   3        0.48       20.46     10.60 o 
   8  14   3        0.01        2.07      8.17 o 
   9  14   3       32.09       23.10     11.07 o 
  -7  15   3       50.28       63.93     17.07 o 
  -6  15   3        6.68       62.04     17.08 o 
  -5  15   3        8.15       36.74     14.18 o 
  -4  15   3        1.29       -5.12     10.13 o 
  -3  15   3        5.99       17.74     10.90 o 
  -2  15   3       36.11       31.75     11.59 o 
  -1  15   3       10.47       25.33     11.73 o 
   0  15   3      155.80      163.85     12.64 o 
   1  15   3        0.09        4.41      6.32 o 
   2  15   3        1.31       -0.29      6.30 o 
   3  15   3        2.04        3.67      7.64 o 
   4  15   3        3.88       -4.60      8.19 o 
   5  15   3       13.84        3.46      7.63 o 
   6  15   3        3.94       -7.21      7.30 o 
   7  15   3       15.42       51.64     25.38 o 
   8  15   3       19.06       35.14     12.40 o 
  -6  16   3       21.74       41.17     15.45 o 
  -5  16   3      190.90      233.89     25.68 o 
  -4  16   3        4.01        4.32      9.60 o 
  -3  16   3       41.01       45.80     12.28 o 
  -2  16   3       36.83       21.74     10.36 o 
  -1  16   3        2.30        3.89      9.18 o 
   0  16   3       45.62       45.05     12.40 o 
   1  16   3        5.13       13.45      8.49 o 
   2  16   3        9.55        8.04     11.65 o 
   3  16   3       15.66       18.47      8.69 o 
   4  16   3       28.52       16.68      8.50 o 
   5  16   3       17.43        9.85      7.30 o 
   6  16   3        4.18       -9.65      9.65 o 
   7  16   3        1.50        7.29      5.88 o 
  -4  17   3       52.57       96.46     17.98 o 
  -3  17   3        0.14       -0.73     10.05 o 
  -2  17   3       66.04       87.24     15.16 o 
  -1  17   3       12.80       12.54     10.54 o 
   0  17   3       13.46       24.32     10.84 o 
   1  17   3       21.49       22.26      7.37 o 
   2  17   3       10.80       13.78      8.20 o 
   3  17   3       20.42       23.12      9.09 o 
   4  17   3        9.85        9.51      8.82 o 
   5  17   3       25.18       31.86     10.91 o 
  -1  18   3       31.89       34.35     12.50 o 
   0  18   3       68.24       57.90     13.43 o 
   1  18   3        2.98       -0.83      9.44 o 
   2  18   3       15.26       23.51      7.37 o 
   3  18   3       12.06       34.30     10.63 o 
  -1 -18   4        2.82       -2.85      8.60 o 
   0 -18   4        5.39       17.65      9.88 o 
  -4 -17   4       27.01       25.45     10.67 o 
  -3 -17   4        5.22       12.98     10.49 o 
  -2 -17   4        0.77       -2.86      8.32 o 
  -1 -17   4       15.31       20.80     11.18 o 
   0 -17   4        6.94       15.27      7.27 o 
   1 -17   4       66.61       67.35     10.21 o 
   2 -17   4        4.67        9.04      6.88 o 
   3 -17   4       12.65       27.74     10.56 o 
   4 -17   4        4.24       14.94     11.66 o 
  -6 -16   4        4.86       17.63     32.76 o 
  -5 -16   4        1.45       -7.96     11.52 o 
  -4 -16   4        2.03       10.48     10.23 o 
  -3 -16   4        3.02        1.77      9.35 o 
  -2 -16   4       13.86       21.72     10.96 o 
  -1 -16   4        4.58       10.71      9.75 o 
   0 -16   4       48.99       50.97      8.87 o 
   1 -16   4       13.49       21.26      7.05 o 
   2 -16   4       39.44       57.49      9.09 o 
   3 -16   4       64.52       73.77      9.67 o 
   4 -16   4       26.78       12.97      9.93 o 
   5 -16   4       54.06       50.99     13.84 o 
   6 -16   4       23.46       62.88     16.07 o 
  -7 -15   4        0.01       -1.00      6.77 o 
  -6 -15   4       10.76       11.45      8.69 o 
  -5 -15   4        4.89       32.07     10.45 o 
  -4 -15   4       11.75       25.54     11.99 o 
  -3 -15   4       73.55       74.51     14.35 o 
  -2 -15   4       11.17       19.54      5.99 o 
  -1 -15   4       83.36       72.07     13.64 o 
   0 -15   4        4.41       21.88     10.21 o 
   1 -15   4      228.94      217.07     14.76 o 
   2 -15   4        1.06       16.22      7.26 o 
   3 -15   4       27.44       33.81      7.94 o 
   4 -15   4       19.24       28.64     12.48 o 
   5 -15   4       33.23       25.77     11.77 o 
   6 -15   4       35.09       71.78     16.67 o 
   7 -15   4        4.98        6.53     11.79 o 
   8 -15   4       64.94       83.88     18.42 o 
  -8 -14   4        0.89      -13.48     13.48 o 
  -7 -14   4        6.71       -9.51     10.72 o 
  -6 -14   4        6.64        0.36      8.37 o 
  -5 -14   4       34.35       29.70     10.34 o 
  -4 -14   4      105.52      127.09     16.28 o 
  -3 -14   4       20.59       28.74      7.39 o 
  -2 -14   4       54.11       49.86      8.57 o 
  -1 -14   4       48.00       45.24      7.34 o 
   0 -14   4        3.82       12.02      5.09 o 
   1 -14   4       41.67       46.97      8.28 o 
   2 -14   4      139.15      139.63     11.59 o 
   3 -14   4       19.17       38.30      8.01 o 
   4 -14   4       54.73       58.30     11.71 o 
   5 -14   4       38.16       41.04      7.63 o 
   6 -14   4       84.23      115.50     19.34 o 
   7 -14   4        6.44        3.30     10.74 o 
   8 -14   4      120.22      140.11     22.13 o 
   9 -14   4       31.75        9.10     13.81 o 
  -9 -13   4        1.07      -10.19     10.19 o 
  -8 -13   4       24.35       10.33      9.43 o 
  -7 -13   4       14.09        1.98      8.65 o 
  -6 -13   4        0.49      -11.91     11.91 o 
  -5 -13   4        2.01      -10.04     10.04 o 
  -4 -13   4       37.95       41.57     10.94 o 
  -3 -13   4       23.14       36.89      9.86 o 
  -2 -13   4        3.29        8.14      5.22 o 
  -1 -13   4       59.88       71.19      7.93 o 
   0 -13   4        1.60        4.01      4.62 o 
   1 -13   4      176.53      185.63     14.38 o 
   2 -13   4      162.22      166.95     12.24 o 
   3 -13   4      132.88      133.40     11.86 o 
   4 -13   4       47.03       49.31      8.17 o 
   5 -13   4        1.48        0.41      8.68 o 
   6 -13   4      214.64      226.91     24.93 o 
   7 -13   4        2.16      -14.45     14.45 o 
   8 -13   4       87.04       79.30     18.94 o 
   9 -13   4       12.80       -4.44     12.73 o 
  10 -13   4        9.23      -18.79     18.79 o 
 -10 -12   4        0.46        7.45      7.82 o 
  -9 -12   4        2.85       29.37     10.74 o 
  -8 -12   4       13.57       19.14     10.61 o 
  -7 -12   4      126.97      141.63     18.55 o 
  -6 -12   4       83.57       88.11     14.51 o 
  -5 -12   4       42.12       35.07      9.57 o 
  -4 -12   4       43.16       22.29      7.57 o 
  -3 -12   4      145.88      133.40     15.05 o 
  -2 -12   4        2.99       24.39      8.46 o 
  -1 -12   4      187.50      188.66     11.88 o 
   0 -12   4        8.04       13.49      4.63 o 
   1 -12   4      413.62      407.20     16.97 o 
   2 -12   4       41.50       49.51      7.92 o 
   3 -12   4       20.23       25.97     16.73 o 
   4 -12   4      264.03      277.24     15.94 o 
   5 -12   4        0.98       -6.69      6.69 o 
   6 -12   4      117.08      103.56     22.01 o 
   7 -12   4       23.40       15.05     12.62 o 
   8 -12   4       85.05       55.35     14.44 o 
   9 -12   4      153.21      146.73     20.10 o 
  10 -12   4        9.52       17.53     11.27 o 
  11 -12   4       58.45       28.48     11.89 o 
 -11 -11   4        5.60       -9.06      9.06 o 
 -10 -11   4        0.61      -11.19     11.19 o 
  -9 -11   4       14.69        9.67      7.58 o 
  -8 -11   4       28.21        8.78      7.51 o 
  -7 -11   4      111.03       79.51     12.73 o 
  -6 -11   4        0.35       -7.64      7.64 o 
  -5 -11   4       25.05       35.58     10.13 o 
  -4 -11   4        0.26       -0.63      5.97 o 
  -3 -11   4      224.15      205.92     18.68 o 
  -2 -11   4       20.18       20.53      7.41 o 
  -1 -11   4      240.73      253.68     15.49 o 
   0 -11   4      407.56      391.42     15.14 o 
   1 -11   4       22.69       18.97      5.09 o 
   2 -11   4      407.16      398.93     17.02 o 
   3 -11   4        3.28       12.60      6.31 o 
   4 -11   4      367.56      412.85     19.12 o 
   5 -11   4      153.41      143.35     12.24 o 
   6 -11   4      285.68      260.54     15.79 o 
   7 -11   4       93.08       80.66      9.75 o 
   8 -11   4      323.94      315.01     27.25 o 
   9 -11   4      129.51      134.18     19.83 o 
  10 -11   4        0.29       19.58     13.07 o 
  11 -11   4       37.33       -1.22     11.61 o 
 -11 -10   4        1.74        6.66      8.27 o 
 -10 -10   4       18.12       23.24      9.29 o 
  -9 -10   4        9.91        6.77      6.82 o 
  -8 -10   4       59.84       53.36     11.05 o 
  -7 -10   4        3.21       10.17      6.43 o 
  -6 -10   4       26.52       27.36      8.10 o 
  -5 -10   4       30.01       22.26      6.18 o 
  -4 -10   4        1.31       17.38      8.14 o 
  -3 -10   4       13.09       14.89      6.75 o 
  -2 -10   4       69.58       63.97      9.06 o 
  -1 -10   4      204.60      231.27     16.18 o 
   0 -10   4      609.60      618.11     17.95 o 
   1 -10   4        9.79       10.87      3.52 o 
   2 -10   4      393.35      398.30     12.18 o 
   3 -10   4        0.12       -7.67      7.67 o 
   4 -10   4      663.15      682.04     23.37 o 
   5 -10   4       93.13      111.26     10.15 o 
   6 -10   4      231.21      223.65     13.49 o 
   7 -10   4       72.96       78.66      9.09 o 
   8 -10   4        1.21        3.98      7.21 o 
   9 -10   4      208.12      215.44     22.82 o 
  10 -10   4       10.50        3.81      9.72 o 
  11 -10   4       74.26       47.69     12.97 o 
  12 -10   4       14.42       18.32     11.71 o 
 -12  -9   4        0.84        1.00      7.35 o 
 -11  -9   4        0.07        3.87      8.15 o 
 -10  -9   4        0.64        8.08      7.18 o 
  -9  -9   4        3.30       10.72      8.52 o 
  -8  -9   4        1.73        8.23      7.33 o 
  -7  -9   4       94.67       81.32     11.91 o 
  -6  -9   4       14.42       19.99      7.91 o 
  -5  -9   4       66.75       75.08     10.24 o 
  -4  -9   4      259.15      237.02     16.57 o 
  -3  -9   4       83.85       98.88     11.36 o 
  -2  -9   4      300.42      294.82     13.73 o 
  -1  -9   4      195.00      181.84     11.41 o 
   0  -9   4      257.35      256.39     12.13 o 
   1  -9   4       95.36       85.61      5.93 o 
   2  -9   4       74.66       73.63      6.41 o 
   3  -9   4      169.44      151.34     10.55 o 
   4  -9   4      394.32      390.55     16.24 o 
   5  -9   4      334.41      333.07     14.98 o 
   6  -9   4       78.74       73.58      7.90 o 
   7  -9   4      637.29      639.62     21.00 o 
   8  -9   4        0.98       14.07      5.97 o 
   9  -9   4      152.14      177.20     19.21 o 
  10  -9   4        2.23      -10.46     10.46 o 
  11  -9   4      100.51       97.34     15.36 o 
  12  -9   4       10.17       20.52     11.25 o 
 -12  -8   4        0.40       23.65     10.05 o 
 -11  -8   4        5.90       30.46     11.07 o 
 -10  -8   4       20.66       37.92     10.24 o 
  -9  -8   4       29.24       35.39      9.64 o 
  -8  -8   4       20.26       18.21      8.44 o 
  -7  -8   4       64.00       63.59     10.50 o 
  -6  -8   4        7.91        7.23      6.31 o 
  -5  -8   4      256.09      248.02     16.55 o 
  -4  -8   4       14.29       12.56      5.15 o 
  -3  -8   4      232.12      243.98     15.32 o 
  -2  -8   4       15.97       21.05      3.95 o 
  -1  -8   4        1.14       -0.53      2.33 o 
   0  -8   4      985.02      945.17     15.56 o 
   1  -8   4      148.04      144.91      6.02 o 
   2  -8   4      849.56      839.04     19.47 o 
   3  -8   4      246.88      252.42     11.99 o 
   4  -8   4      163.91      189.40     10.67 o 
   5  -8   4      147.55      167.36     10.31 o 
   6  -8   4       71.32       62.32      6.77 o 
   7  -8   4      145.63      154.18     10.65 o 
   8  -8   4       34.76       40.91      7.10 o 
   9  -8   4       70.36       67.67     15.41 o 
  10  -8   4       10.21        3.18      8.75 o 
  11  -8   4       41.98       40.28     12.77 o 
  12  -8   4       25.41       30.85     12.89 o 
  13  -8   4        2.72       24.96     11.88 o 
 -12  -7   4        6.97       15.43      9.48 o 
 -11  -7   4        0.63       20.80     10.03 o 
 -10  -7   4       70.42       86.16     14.20 o 
  -9  -7   4       17.41       51.39     10.98 o 
  -8  -7   4       22.46       37.05      9.88 o 
  -7  -7   4        2.36       18.87      7.02 o 
  -6  -7   4      113.03      131.31     12.62 o 
  -5  -7   4       16.13       22.46      7.33 o 
  -4  -7   4      225.50      233.93     14.16 o 
  -3  -7   4      122.58      135.27     10.56 o 
  -2  -7   4     1085.08     1155.16     28.97 o 
  -1  -7   4      264.90      280.67     18.28 o 
   0  -7   4     1610.81     1544.86     19.80 o 
   1  -7   4       65.67       79.55      4.43 o 
   2  -7   4     1657.24     1691.68     24.76 o 
   3  -7   4      448.22      454.32     14.25 o 
   4  -7   4      632.40      665.99     19.66 o 
   5  -7   4      460.59      505.47     15.73 o 
   6  -7   4       93.75       87.11      7.39 o 
   7  -7   4      745.68      718.82     15.09 o 
   8  -7   4        2.90        5.73      2.88 o 
   9  -7   4      189.13      192.12     13.17 o 
  10  -7   4       11.66       14.42      6.81 o 
  11  -7   4        1.45        8.45      9.49 o 
  12  -7   4      117.90      125.27     17.23 o 
  13  -7   4       16.87       24.87     11.51 o 
 -13  -6   4        0.59       22.51     11.00 o 
 -12  -6   4        0.27       12.90      9.79 o 
 -11  -6   4        0.70       24.61      9.97 o 
 -10  -6   4       29.51       24.74      8.91 o 
  -9  -6   4       29.93       37.40      8.60 o 
  -8  -6   4       92.88       86.64     11.72 o 
  -7  -6   4       96.69      103.51     11.75 o 
  -6  -6   4       37.34       37.57      6.87 o 
  -5  -6   4      153.30      136.34     11.47 o 
  -4  -6   4      118.57      114.90      9.93 o 
  -3  -6   4       70.70       78.81      7.85 o 
  -2  -6   4      467.18      459.38     16.44 o 
  -1  -6   4      204.09      248.67      8.79 o 
   0  -6   4      908.11      918.93     17.37 o 
   1  -6   4      494.29      501.88     10.18 o 
   2  -6   4      311.43      311.27      7.75 o 
   3  -6   4      153.21      141.50      7.57 o 
   4  -6   4      124.76      128.09      7.60 o 
   5  -6   4      785.50      789.72     14.03 o 
   6  -6   4        5.19        5.60      2.61 o 
   7  -6   4      988.43      953.61     16.77 o 
   8  -6   4      148.42      165.25      8.93 o 
   9  -6   4      124.27      116.19      6.87 o 
  10  -6   4      193.68      188.83     11.82 o 
  11  -6   4       92.74       93.19     14.95 o 
  12  -6   4        2.29        7.59      9.25 o 
  13  -6   4        0.02       16.85     12.11 o 
  14  -6   4        6.63        1.26      9.36 o 
 -13  -5   4        5.92       20.27     10.36 o 
 -12  -5   4        5.48        0.92      7.66 o 
 -11  -5   4       63.47       67.53     12.52 o 
 -10  -5   4       30.11       30.38      8.79 o 
  -9  -5   4       10.60        6.85      6.11 o 
  -8  -5   4       34.14       40.21      8.30 o 
  -7  -5   4        4.88       14.13      6.32 o 
  -6  -5   4       45.03       48.06      7.66 o 
  -5  -5   4      192.40      202.04     13.25 o 
  -4  -5   4      365.78      372.09     16.16 o 
  -3  -5   4        0.05        0.37      2.58 o 
  -2  -5   4      894.53      889.54     20.84 o 
  -1  -5   4      111.98      127.41      7.47 o 
   0  -5   4      527.86      544.50     11.34 o 
   1  -5   4      599.04      609.51     10.32 o 
   2  -5   4       31.03       33.14      2.96 o 
   3  -5   4     1434.59     1480.71     21.58 o 
   4  -5   4      119.10      133.28      5.54 o 
   5  -5   4     1123.04     1086.41     15.66 o 
   6  -5   4       32.14       30.67      3.48 o 
   7  -5   4      168.41      179.52      7.41 o 
   8  -5   4      124.01      123.05      6.70 o 
   9  -5   4       14.57       16.57      3.66 o 
  10  -5   4       54.34       60.70      5.74 o 
  11  -5   4        2.45        8.89      3.70 o 
  12  -5   4      136.19      156.10     18.36 o 
  13  -5   4        0.07       19.41     10.16 o 
  14  -5   4       28.29       39.47     12.61 o 
 -13  -4   4        0.44       -2.06      7.82 o 
 -12  -4   4        6.54        1.53      7.01 o 
 -11  -4   4        2.15        2.93      6.99 o 
 -10  -4   4        0.10        2.38      6.74 o 
  -9  -4   4      281.96      298.46     13.13 o 
  -8  -4   4      140.72      143.92      8.97 o 
  -7  -4   4      124.51      126.37      8.34 o 
  -6  -4   4      335.39      358.17     12.00 o 
  -5  -4   4        6.30        7.17      2.98 o 
  -4  -4   4     1559.51     1601.86     32.77 o 
  -3  -4   4       62.60       83.22      7.03 o 
  -2  -4   4     2267.38     2468.96     32.22 o 
  -1  -4   4      305.54      278.20      9.58 o 
   0  -4   4     3101.42     3175.17     21.25 o 
   1  -4   4      366.56      386.38     15.09 o 
   2  -4   4     3456.12     3841.47    140.35 o 
   3  -4   4      221.24      184.81      5.16 o 
   4  -4   4       30.52       32.65      3.00 o 
   5  -4   4      214.19      218.49      6.94 o 
   6  -4   4      643.91      630.49     12.16 o 
   7  -4   4      511.28      513.60     11.76 o 
   8  -4   4      436.22      421.24     11.41 o 
   9  -4   4       69.19       78.33      5.96 o 
  10  -4   4       39.94       36.40      4.06 o 
  11  -4   4        3.07       16.13      4.70 o 
  12  -4   4      128.76      120.91      8.09 o 
  13  -4   4       14.34       19.05      9.78 o 
  14  -4   4       21.75       27.33     10.42 o 
 -13  -3   4       10.02       14.00      8.22 o 
 -12  -3   4        1.17        6.06      7.78 o 
 -11  -3   4        4.25       -6.10      7.73 o 
 -10  -3   4        1.90        4.14      6.26 o 
  -9  -3   4       62.43       66.52      6.93 o 
  -8  -3   4      216.88      212.30     10.55 o 
  -7  -3   4       18.60       24.54      4.57 o 
  -6  -3   4      536.79      552.27     14.70 o 
  -5  -3   4      108.75      124.07      8.47 o 
  -4  -3   4      553.39      547.75     13.57 o 
  -3  -3   4       13.07       26.24      3.14 o 
  -2  -3   4     1376.53     1316.89     22.58 o 
  -1  -3   4     2241.39     2488.59     26.21 o 
   0  -3   4       53.43       50.79      2.44 o 
   1  -3   4      463.94      430.05      8.37 o 
   2  -3   4      411.15      469.42     11.47 o 
   3  -3   4     3406.08     3509.82     47.17 o 
   4  -3   4      139.24      156.58      5.31 o 
   5  -3   4     1627.86     1685.20     20.73 o 
   6  -3   4       11.54        9.41      2.35 o 
   7  -3   4      580.22      574.56     12.18 o 
   8  -3   4      280.72      272.92      9.20 o 
   9  -3   4        0.94        3.22      5.22 o 
  10  -3   4      376.28      366.32     12.88 o 
  11  -3   4       14.31       21.36      4.49 o 
  12  -3   4        4.42        7.31      4.04 o 
  13  -3   4        0.51        6.35      4.05 o 
  14  -3   4        6.88       -1.44      9.12 o 
 -13  -2   4       42.48       46.41     11.56 o 
 -12  -2   4       12.82       17.90      8.98 o 
 -11  -2   4      134.26      118.71     15.18 o 
 -10  -2   4      139.57      143.08      9.74 o 
  -9  -2   4      126.97      121.43      8.82 o 
  -8  -2   4      355.10      363.97     13.64 o 
  -7  -2   4      166.80      168.00     12.29 o 
  -6  -2   4      187.10      195.46     11.86 o 
  -5  -2   4       50.82       64.13      6.77 o 
  -4  -2   4      696.29      749.00     19.69 o 
  -3  -2   4     1217.47     1296.04     23.92 o 
  -2  -2   4     8939.41     9487.98     59.96 o 
  -1  -2   4     4761.99     4953.63     40.80 o 
   0  -2   4        2.96        7.65      1.22 o 
   1  -2   4     2223.85     2132.60     26.31 o 
   2  -2   4      176.43      203.48      4.70 o 
   3  -2   4     1715.20     1845.02     44.94 o 
   4  -2   4      694.42      690.69     11.33 o 
   5  -2   4     1203.98     1184.70     14.73 o 
   6  -2   4      782.74      809.47     16.54 o 
   7  -2   4       82.75       88.41      5.03 o 
   8  -2   4      280.33      281.88      9.18 o 
   9  -2   4        5.51        8.15      3.77 o 
  10  -2   4      201.88      190.82     10.99 o 
  11  -2   4       63.45       71.30      6.45 o 
  12  -2   4       75.24       72.45      6.76 o 
  13  -2   4        1.26        5.59      4.42 o 
  14  -2   4       29.18       23.05      6.66 o 
 -13  -1   4        4.57       11.37      8.35 o 
 -12  -1   4        0.21       -4.63      7.46 o 
 -11  -1   4        1.45       11.48      8.57 o 
 -10  -1   4       93.51       87.23      8.23 o 
  -9  -1   4        0.70        7.46      3.98 o 
  -8  -1   4       44.55       46.45      7.52 o 
  -7  -1   4       51.11       58.52      9.45 o 
  -6  -1   4      981.35      946.41     34.76 o 
  -5  -1   4      567.82      578.44     13.10 o 
  -4  -1   4     1627.54     1588.70     31.30 o 
  -3  -1   4       11.17       10.78      2.80 o 
  -2  -1   4      239.38      266.23      9.91 o 
  -1  -1   4     1223.05     1110.71     22.67 o 
   0  -1   4     1502.14     1635.21     43.20 o 
   1  -1   4     4437.03     4282.60     44.63 o 
   2  -1   4      230.25      241.62      5.74 o 
   3  -1   4     1603.15     1574.47     10.94 o 
   4  -1   4     1262.70     1283.27     10.05 o 
   5  -1   4      258.25      265.91      5.63 o 
   6  -1   4     2560.82     2521.14     25.28 o 
   7  -1   4      999.75     1025.39     15.78 o 
   8  -1   4     1381.53     1336.67     19.86 o 
   9  -1   4       20.64       20.47      6.17 o 
  10  -1   4      298.64      280.14     13.24 o 
  11  -1   4       54.88       50.83      7.26 o 
  12  -1   4       15.25       18.12      5.56 o 
  13  -1   4       48.56       41.96      7.03 o 
  14  -1   4        0.11       -0.40      4.58 o 
 -14   0   4       14.21        6.87      8.69 o 
 -13   0   4        0.87       13.41      9.14 o 
 -12   0   4       30.26       25.93      9.25 o 
 -11   0   4       33.25       40.16      6.67 o 
 -10   0   4       21.61       24.38      5.50 o 
  -9   0   4        0.15        5.76      4.99 o 
  -8   0   4       45.75       47.90      5.80 o 
  -7   0   4        2.40        3.43      3.22 o 
  -6   0   4      218.96      218.68      8.88 o 
  -5   0   4      178.88      185.00     10.85 o 
  -4   0   4      374.40      373.76     10.16 o 
  -3   0   4      136.26      121.26      6.35 o 
  -2   0   4       13.30       13.34      1.32 o 
  -1   0   4      334.10      281.11      3.59 o 
   0   0   4      144.61      155.52      4.29 o 
   1   0   4      557.44      562.50      7.72 o 
   2   0   4      849.34      788.70     19.60 o 
   3   0   4     1700.54     1633.73     18.48 o 
   4   0   4       14.57       25.05      1.69 o 
   5   0   4      284.39      312.44      6.08 o 
   6   0   4     1392.86     1357.31     13.71 o 
   7   0   4       54.20       54.25      3.26 o 
   8   0   4      130.74      136.43      8.08 o 
   9   0   4        2.15        1.95      3.42 o 
  10   0   4       17.20       11.82      4.34 o 
  11   0   4       51.27       66.09      7.76 o 
  12   0   4       13.12       17.76      7.94 o 
  13   0   4       73.52       61.62     11.49 o 
  14   0   4        7.86       26.06      6.62 o 
  15   0   4        0.33       -8.68      8.68 o 
 -13   1   4       57.23       54.53     12.37 o 
 -12   1   4        2.17       25.31     10.10 o 
 -11   1   4       70.14       76.87      8.18 o 
 -10   1   4      152.93      156.97     10.37 o 
  -9   1   4        3.27        3.17      3.87 o 
  -8   1   4      274.22      260.97     11.38 o 
  -7   1   4      164.88      176.46      8.80 o 
  -6   1   4      183.39      181.77      8.22 o 
  -5   1   4       11.89       14.86      3.04 o 
  -4   1   4        3.41        6.66      1.18 o 
  -3   1   4      634.30      604.31      7.51 o 
  -2   1   4     1337.34     1512.77      8.97 o 
  -1   1   4     4901.42     5131.90     36.64 o 
   0   1   4     1671.35     1553.20     15.80 o 
   1   1   4     3574.86     3463.11     47.85 o 
   2   1   4      828.50      862.64     16.25 o 
   3   1   4      351.03      376.21      7.09 o 
   4   1   4     1434.08     1276.32     11.13 o 
   5   1   4       44.24       38.92      2.41 o 
   6   1   4      971.22      991.84     11.73 o 
   7   1   4       69.84       76.19      5.49 o 
   8   1   4       60.31       63.66      3.06 o 
   9   1   4      143.05      155.02     10.07 o 
  10   1   4       75.36       70.57      7.29 o 
  11   1   4       60.55       50.42      6.95 o 
  12   1   4       72.43       49.03      9.48 o 
  13   1   4       17.06       36.31     10.16 o 
  14   1   4        2.28       22.20      8.52 o 
  15   1   4        1.54        1.59      5.56 o 
 -13   2   4        0.25       11.30      8.60 o 
 -12   2   4       15.33       25.07      7.08 o 
 -11   2   4        1.66        1.25      5.40 o 
 -10   2   4      146.69      147.79     10.30 o 
  -9   2   4       44.73       45.37      6.33 o 
  -8   2   4      256.27      269.55     11.67 o 
  -7   2   4      285.43      291.68     11.35 o 
  -6   2   4      516.95      525.18     14.06 o 
  -5   2   4      418.19      354.65     17.63 o 
  -4   2   4      188.86      161.18      5.58 o 
  -3   2   4     2928.64     2962.33     56.20 o 
  -2   2   4        5.61       12.32      1.43 o 
  -1   2   4      488.71      425.21      9.51 o 
   0   2   4      765.92      768.62      9.34 o 
   1   2   4       83.07       99.53      2.34 o 
   2   2   4      706.35      688.05     10.55 o 
   3   2   4        8.98       13.40      1.57 o 
   4   2   4     2818.11     2865.04     26.03 o 
   5   2   4       18.86       22.32      2.60 o 
   6   2   4      560.99      527.78     10.47 o 
   7   2   4      517.29      484.47     10.14 o 
   8   2   4      344.95      328.25      9.75 o 
   9   2   4        8.89        3.25      4.72 o 
  10   2   4        5.18        3.79      5.06 o 
  11   2   4        1.59        2.25      6.12 o 
  12   2   4        1.88       12.22      8.27 o 
  13   2   4        3.50       19.63      8.73 o 
  14   2   4        3.00       -5.61      6.68 o 
  15   2   4        5.44       11.08      9.21 o 
 -13   3   4        1.36       -0.71      6.62 o 
 -12   3   4       13.65       17.71      6.36 o 
 -11   3   4        1.24        1.54      5.27 o 
 -10   3   4       74.61       62.23      7.49 o 
  -9   3   4       16.59       17.94      5.15 o 
  -8   3   4      131.70      141.21      9.15 o 
  -7   3   4       45.76       34.24      5.05 o 
  -6   3   4       25.21       36.85      4.89 o 
  -5   3   4      784.97      731.98     16.34 o 
  -4   3   4       92.99      101.72      8.02 o 
  -3   3   4     1091.65     1108.56     21.99 o 
  -2   3   4      556.67      576.89     14.25 o 
  -1   3   4      584.24      523.49     11.69 o 
   0   3   4     2194.00     2240.83     43.28 o 
   1   3   4      311.89      336.60      7.84 o 
   2   3   4     3065.67     2996.71     91.14 o 
   3   3   4     1680.82     1727.88     19.73 o 
   4   3   4      640.76      688.62     12.64 o 
   5   3   4        1.48        7.38      5.95 o 
   6   3   4      471.97      438.81     16.27 o 
   7   3   4      151.84      171.28      7.64 o 
   8   3   4        7.16       12.30      4.93 o 
   9   3   4      166.50      193.37     15.40 o 
  10   3   4       42.83       48.63     10.01 o 
  11   3   4       57.63       68.43     12.25 o 
  12   3   4        0.45        5.37      7.44 o 
  13   3   4       12.60       12.36      9.20 o 
  14   3   4       13.38       29.19     10.12 o 
 -13   4   4        0.15       -1.84      8.29 o 
 -12   4   4       16.50       24.97      6.95 o 
 -11   4   4        9.42       13.50      6.18 o 
 -10   4   4       50.53       53.91      7.64 o 
  -9   4   4       48.77       61.12      7.50 o 
  -8   4   4        6.00       11.58      5.04 o 
  -7   4   4      496.87      518.13     28.63 o 
  -6   4   4       11.25        6.05      4.56 o 
  -5   4   4      533.43      537.56     20.18 o 
  -4   4   4      105.60      104.25      8.52 o 
  -3   4   4     1263.30     1260.98     25.48 o 
  -2   4   4     1532.59     1593.07     25.73 o 
  -1   4   4     2942.98     3041.59     33.90 o 
   1   4   4      797.08      889.66     14.54 o 
   2   4   4     1264.00     1259.61     31.15 o 
   3   4   4      320.28      269.56     36.19 o 
   4   4   4      974.16     1009.74     16.77 o 
   5   4   4      194.14      196.21      7.82 o 
   6   4   4      324.64      358.91     10.76 o 
   7   4   4        3.83        9.98      4.22 o 
   8   4   4       19.31       26.07      4.43 o 
   9   4   4       20.89       30.52      7.81 o 
  10   4   4        4.79        9.92      7.23 o 
  11   4   4       37.94       34.27      9.55 o 
  12   4   4       32.00       55.14     11.70 o 
  13   4   4       39.50       35.46     10.49 o 
  14   4   4        0.17        8.22      7.76 o 
 -13   5   4        6.97       31.19     11.47 o 
 -12   5   4        7.64        8.69      6.31 o 
 -11   5   4        0.73        4.96      5.81 o 
 -10   5   4      119.79      140.87     11.02 o 
  -9   5   4       78.07       88.62      8.90 o 
  -8   5   4      257.21      255.22     12.92 o 
  -7   5   4      309.90      313.89     18.43 o 
  -6   5   4      141.78      143.48     12.47 o 
  -5   5   4       66.33       72.48      8.48 o 
  -4   5   4        4.19       11.56      4.10 o 
  -3   5   4     1342.78     1425.68     29.29 o 
  -2   5   4      303.50      240.47     19.75 o 
  -1   5   4       10.61       14.82      7.24 o 
   0   5   4     1352.59     1265.73     24.04 o 
   1   5   4      350.65      396.30     15.06 o 
   2   5   4     1058.44     1014.49     29.29 o 
   3   5   4       13.42       18.13      5.39 o 
   4   5   4      743.70      705.34     23.99 o 
   5   5   4      162.14      161.40      7.77 o 
   6   5   4       75.47       75.79      5.48 o 
   7   5   4      554.68      561.63     14.65 o 
   8   5   4      106.29      103.59      6.77 o 
   9   5   4       66.26       67.23     10.58 o 
  10   5   4        6.98       29.23      8.88 o 
  11   5   4        0.77        7.38      8.30 o 
  12   5   4       11.88       25.51      9.97 o 
  13   5   4       13.38        5.83      8.29 o 
  14   5   4        6.39        7.40      8.55 o 
 -13   6   4        6.42       12.40      6.28 o 
 -12   6   4       68.08       78.98     12.31 o 
 -11   6   4      130.56      120.87     11.15 o 
 -10   6   4       49.64       57.49      8.17 o 
  -9   6   4       94.97      102.95      9.44 o 
  -8   6   4       34.32       31.64      8.56 o 
  -7   6   4      134.41      125.75     12.47 o 
  -6   6   4      295.10      293.90     17.16 o 
  -5   6   4     1304.90     1289.83     33.21 o 
  -4   6   4       39.59       46.39      7.24 o 
  -3   6   4     2559.73     1608.41    485.80 o 
  -2   6   4      907.03      824.61     28.47 o 
  -1   6   4      414.61      401.20     10.05 o 
   0   6   4      589.25      571.27     51.78 o 
   1   6   4       94.28      112.15     10.09 o 
   2   6   4     1678.15     1752.79     39.70 o 
   3   6   4       79.16       72.44      8.74 o 
   4   6   4     1870.44     1550.31    197.91 o 
   5   6   4        4.40        6.12      5.15 o 
   6   6   4       71.98       66.13      5.65 o 
   7   6   4      100.49      106.79      7.26 o 
   8   6   4        0.25        1.32      2.98 o 
   9   6   4      391.12      364.62     22.71 o 
  10   6   4       10.83        2.41      6.69 o 
  11   6   4       48.16       47.62     10.97 o 
  12   6   4       10.62        0.38      7.96 o 
  13   6   4       20.02        6.68      8.25 o 
  14   6   4       22.64       11.99      9.37 o 
 -13   7   4        1.86       18.05     10.12 o 
 -12   7   4       34.64       38.35      8.37 o 
 -11   7   4       60.95       69.05      9.40 o 
 -10   7   4       20.79       22.39      7.90 o 
  -9   7   4      112.49      117.41     10.49 o 
  -8   7   4       28.79       28.12      8.97 o 
  -7   7   4      372.46      379.65     22.35 o 
  -6   7   4      159.51      171.31     15.11 o 
  -5   7   4      254.40      284.08     16.78 o 
  -4   7   4      576.45      558.69     22.66 o 
  -3   7   4        6.93        6.40      3.24 o 
  -2   7   4     1342.48     1300.97     18.30 o 
  -1   7   4        5.77        5.16      1.68 o 
   0   7   4      857.15      849.49     31.32 o 
   1   7   4       22.44       21.55      5.13 o 
   2   7   4      221.71      233.93     15.50 o 
   3   7   4        6.80        2.13      4.97 o 
   4   7   4       46.05       48.42      8.69 o 
   5   7   4     1540.80     1650.27     45.10 o 
   6   7   4       72.18       72.39      8.50 o 
   7   7   4      167.11      163.68      9.21 o 
   8   7   4        7.20        1.56     10.15 o 
   9   7   4       28.86       22.58      7.85 o 
  10   7   4        0.35        7.67      7.52 o 
  11   7   4       18.38       13.06      8.39 o 
  12   7   4       65.69       65.00     13.32 o 
  13   7   4       21.10       12.24      8.60 o 
  14   7   4        7.16      -10.03     10.03 o 
 -12   8   4       15.10       25.28     14.07 o 
 -11   8   4       26.80       27.45      7.33 o 
 -10   8   4       12.59        3.44      6.80 o 
  -9   8   4       16.30       -1.02      8.19 o 
  -8   8   4       78.55       63.57     11.31 o 
  -7   8   4      506.66      509.42     25.97 o 
  -6   8   4       83.88       84.75     11.47 o 
  -5   8   4      472.72      473.30     23.74 o 
  -4   8   4      426.21      467.83     22.97 o 
  -3   8   4       22.94       21.30      6.97 o 
  -2   8   4      193.01      191.83     18.08 o 
  -1   8   4      494.31      522.16     26.97 o 
   0   8   4     1584.81     1546.71     41.94 o 
   1   8   4       95.62       94.99     10.64 o 
   2   8   4       85.85       98.04     11.06 o 
   3   8   4      500.89      513.89     25.06 o 
   4   8   4       82.38       66.30      9.93 o 
   5   8   4      362.54      381.04     24.64 o 
   6   8   4       19.41       19.26      5.19 o 
   7   8   4       17.12        8.18     10.10 o 
   8   8   4       22.17       20.73     11.22 o 
   9   8   4        3.21      -10.14     10.14 o 
  10   8   4       21.23       -0.32      8.07 o 
  11   8   4       10.30       -7.92      9.94 o 
  12   8   4        3.62       -5.78      9.98 o 
  13   8   4        5.10       -1.10      9.51 o 
 -12   9   4        7.83       21.07      7.78 o 
 -11   9   4       43.64       25.89     12.49 o 
 -10   9   4        1.41       -4.32      7.19 o 
  -9   9   4      189.90      168.65     17.95 o 
  -8   9   4        0.90       28.77     11.33 o 
  -7   9   4       17.87       26.02      9.05 o 
  -6   9   4        3.61       -2.82      6.78 o 
  -5   9   4        9.18       18.28      7.43 o 
  -4   9   4      641.44      667.87     30.08 o 
  -3   9   4        3.71       10.44      7.04 o 
  -2   9   4      917.47      917.41     19.74 o 
  -1   9   4       55.50       49.80      9.22 o 
   0   9   4       42.34       51.34      8.80 o 
   1   9   4      310.27      299.35     18.36 o 
   2   9   4       37.49       35.15      7.85 o 
   3   9   4      600.13      617.04     27.93 o 
   4   9   4        8.38       -4.99      6.76 o 
   5   9   4      109.73      107.40     14.60 o 
   6   9   4       65.60       67.48     12.54 o 
   7   9   4      114.38      113.96      9.23 o 
   8   9   4      100.69      113.19      9.36 o 
   9   9   4        4.84       31.69      9.95 o 
  10   9   4       45.73       25.52      9.16 o 
  11   9   4        0.03      -12.86     12.86 o 
  12   9   4       20.36      -10.07     10.77 o 
  13   9   4        6.82       17.56      9.37 o 
 -11  10   4       18.34       13.45      8.13 o 
 -10  10   4       64.58       42.63     12.58 o 
  -9  10   4      111.60       87.44     14.95 o 
  -8  10   4       59.29       87.22     16.01 o 
  -7  10   4       20.42       45.16     12.92 o 
  -6  10   4      130.22      107.90     15.23 o 
  -5  10   4      158.78      169.93     17.61 o 
  -4  10   4      164.89      164.35     17.70 o 
  -3  10   4        1.52        0.32      9.11 o 
  -2  10   4      209.91      211.86     10.07 o 
  -1  10   4       53.78       65.07      6.12 o 
   0  10   4       36.81       48.35      8.89 o 
   1  10   4      123.25      143.44     13.47 o 
   2  10   4      138.45      139.07     13.71 o 
   3  10   4       81.24      124.17     14.15 o 
   4  10   4       22.67       40.12      9.85 o 
   5  10   4      147.83      150.00     17.21 o 
   6  10   4       10.64       11.54      9.03 o 
   7  10   4        1.28       -5.46      6.45 o 
   8  10   4       47.61       40.70      6.91 o 
   9  10   4        3.05       12.91      9.37 o 
  10  10   4        0.75       31.66     12.59 o 
  11  10   4       13.46       25.73     11.76 o 
  12  10   4        1.79       17.24     11.02 o 
 -11  11   4       84.38      102.99     18.30 o 
 -10  11   4       10.91       -7.32     21.60 o 
  -9  11   4        1.91      -11.59     11.59 o 
  -8  11   4       46.13       66.60     15.64 o 
  -7  11   4       43.07       51.83     13.67 o 
  -6  11   4      142.94      123.64     17.08 o 
  -5  11   4        4.42      -14.00     14.00 o 
  -4  11   4      426.59      396.42     29.03 o 
  -3  11   4       76.73       72.10     14.42 o 
  -2  11   4       44.96       55.31     11.72 o 
  -1  11   4      210.60      204.94     10.02 o 
   0  11   4       23.60       28.83      8.02 o 
   1  11   4       82.98       99.44     11.65 o 
   2  11   4       17.60       10.19      6.12 o 
   3  11   4      392.94      402.28     24.28 o 
   4  11   4        0.27       -1.12      7.71 o 
   5  11   4      155.27      166.58     18.95 o 
   6  11   4       48.71       39.23      9.16 o 
   7  11   4       21.75       -3.01     17.51 o 
   8  11   4        3.78       -0.35     12.84 o 
   9  11   4        0.11      -12.31     12.31 o 
  10  11   4        2.57      -12.83     12.83 o 
  11  11   4        2.79       -9.16     10.25 o 
  12  11   4       10.13      -13.05     13.05 o 
 -10  12   4       44.22       16.29     22.38 o 
  -9  12   4       28.26      -15.51     15.51 o 
  -8  12   4       23.77       36.14     13.61 o 
  -7  12   4        2.29       15.43     12.21 o 
  -6  12   4       22.59       -9.68     13.52 o 
  -5  12   4       28.27      -16.41     16.41 o 
  -4  12   4      165.60      145.24     19.35 o 
  -3  12   4       90.29       82.64     15.32 o 
  -2  12   4       15.26       30.63     11.05 o 
  -1  12   4      129.29      129.13     16.70 o 
   0  12   4       12.19       19.63      7.61 o 
   1  12   4      228.77      210.22     17.32 o 
   2  12   4        0.94       -1.23      5.81 o 
   3  12   4      134.95      142.99     15.06 o 
   4  12   4       23.61       51.90     13.32 o 
   5  12   4        2.93       26.23     11.74 o 
   6  12   4       26.57       28.04     10.84 o 
   7  12   4       10.87        2.09      6.00 o 
   8  12   4       15.04        8.43     13.36 o 
   9  12   4       13.62      -15.02     15.02 o 
  10  12   4       21.66      -14.49     14.49 o 
  11  12   4        0.58      -14.98     14.98 o 
  -9  13   4       29.80       -8.69     14.30 o 
  -8  13   4       35.16      -13.48     14.12 o 
  -7  13   4        4.03        5.68     11.75 o 
  -6  13   4       66.82       24.83     12.77 o 
  -5  13   4       18.63       16.76     12.33 o 
  -4  13   4       25.10        6.33     11.01 o 
  -3  13   4       37.62       24.26     10.96 o 
  -2  13   4       26.01       49.80     12.49 o 
  -1  13   4        4.34       33.50     11.54 o 
   0  13   4        2.62        7.09      4.59 o 
   1  13   4       37.44       33.90      9.23 o 
   2  13   4        8.15       10.72      6.42 o 
   3  13   4       62.32       49.77     10.65 o 
   4  13   4       24.32       12.78      6.65 o 
   5  13   4        7.20       42.40     12.23 o 
   6  13   4        2.40       34.79     12.06 o 
   7  13   4        1.48       11.36      6.27 o 
   8  13   4        2.92        4.43      6.33 o 
   9  13   4        4.91       -3.62     10.80 o 
  10  13   4        1.57       -9.48     12.13 o 
  -8  14   4       53.78       20.62     14.02 o 
  -7  14   4        0.12       -9.19     13.73 o 
  -6  14   4       62.96       73.80     17.75 o 
  -5  14   4       23.11       29.19     14.39 o 
  -4  14   4      126.14      136.32     18.96 o 
  -3  14   4       99.61      106.44     16.72 o 
  -2  14   4        0.33        5.56      9.74 o 
  -1  14   4      259.25      266.40     22.04 o 
   0  14   4        1.31       12.12      7.95 o 
   1  14   4       89.66      103.05     13.46 o 
   2  14   4       64.14       80.78     13.04 o 
   3  14   4       37.46       27.76      8.29 o 
   4  14   4       10.79       11.17      8.44 o 
   5  14   4        0.24       -9.45      9.45 o 
   6  14   4       21.63       59.16     14.42 o 
   7  14   4       14.18       26.33     11.87 o 
   8  14   4        1.05       25.56     11.89 o 
   9  14   4        0.86       22.42     12.35 o 
  -7  15   4        2.05       -2.86     11.92 o 
  -6  15   4       84.98      106.62     19.38 o 
  -5  15   4       45.19       88.60     19.16 o 
  -4  15   4       29.10       10.46     10.55 o 
  -3  15   4       52.01       43.20     12.52 o 
  -2  15   4        3.68        5.22      9.21 o 
  -1  15   4      127.29      144.07     17.98 o 
   0  15   4        0.27        8.08      6.08 o 
   1  15   4       18.77       28.47      9.21 o 
   2  15   4       16.28       22.08      9.45 o 
   3  15   4       62.03       58.43     11.93 o 
   4  15   4       74.53       81.77     13.47 o 
   5  15   4        4.80       -2.59      7.63 o 
   6  15   4        0.85      -12.58     12.58 o 
   7  15   4        0.43       17.54      7.38 o 
   8  15   4        0.14       32.33     11.96 o 
  -6  16   4       20.03       46.99     15.19 o 
  -5  16   4       53.29       86.16     17.79 o 
  -4  16   4       33.00       52.32     15.69 o 
  -3  16   4       97.14      107.90     17.22 o 
  -2  16   4        3.40       15.47     10.71 o 
  -1  16   4       43.82       46.59     13.16 o 
   0  16   4        3.38       12.40     10.06 o 
   1  16   4       47.73       61.60     12.39 o 
   2  16   4       36.52       34.72      9.52 o 
   3  16   4       17.93       21.91      8.41 o 
   4  16   4       38.34       47.07     11.38 o 
   5  16   4        0.22       -7.22      8.39 o 
   6  16   4       11.20       10.56      7.43 o 
   7  16   4        4.32        9.88      9.00 o 
  -4  17   4        2.97       38.93     13.47 o 
  -3  17   4        7.40       22.57     11.06 o 
  -2  17   4       12.36       20.77     11.09 o 
  -1  17   4        4.97       14.06     10.72 o 
   0  17   4       14.41       20.40     10.35 o 
   1  17   4        1.32       -5.13      9.59 o 
   2  17   4       16.29       23.22      9.79 o 
   3  17   4        5.64       17.34      9.13 o 
   4  17   4        1.30       -6.53      6.53 o 
   5  17   4        0.34        2.78      7.15 o 
  -1  18   4        2.89        8.60     10.16 o 
   0  18   4        0.58        6.97      9.86 o 
   1  18   4        0.76        7.49      9.69 o 
   2  18   4        6.11       11.97      7.66 o 
  -3 -17   5        2.79        6.27     10.14 o 
  -2 -17   5       21.53       43.46     13.36 o 
  -1 -17   5       31.13       29.43     11.29 o 
   0 -17   5       11.78       20.14     10.34 o 
   1 -17   5        6.00        2.07      7.14 o 
   2 -17   5       28.58       34.66      8.35 o 
   3 -17   5       12.38       -1.73      9.43 o 
   4 -17   5       60.99       52.92     14.36 o 
  -5 -16   5        9.84        0.07      9.58 o 
  -4 -16   5        5.98      -10.98     10.98 o 
  -3 -16   5       22.35       14.58     10.15 o 
  -2 -16   5       13.51       40.49     12.59 o 
  -1 -16   5        4.18       17.50      9.95 o 
   0 -16   5       61.09       64.73     10.00 o 
   1 -16   5       18.57       14.74     12.02 o 
   2 -16   5       17.62       28.27      9.97 o 
   3 -16   5        9.39       16.14      7.15 o 
   4 -16   5       13.73       11.69      9.38 o 
   5 -16   5       24.23       17.27     11.47 o 
   6 -16   5        0.15       44.55     15.17 o 
  -7 -15   5        0.57        0.37      7.37 o 
  -6 -15   5        0.54        7.19      5.94 o 
  -5 -15   5       29.22       36.53     18.49 o 
  -4 -15   5        2.23        0.97      9.34 o 
  -3 -15   5       23.27       17.27     11.69 o 
  -2 -15   5       11.99       17.61     11.49 o 
  -1 -15   5        0.39        8.03      9.24 o 
   0 -15   5       23.27       19.99     10.07 o 
   1 -15   5       38.29       44.96      8.96 o 
   2 -15   5       32.04       38.30      8.05 o 
   3 -15   5       36.83       43.08      8.39 o 
   4 -15   5       16.60       22.89      7.42 o 
   5 -15   5       99.50      125.55     18.01 o 
   6 -15   5        6.95       36.78     14.10 o 
   7 -15   5      103.90      109.81     18.89 o 
   8 -15   5        7.14       -5.47     10.39 o 
  -8 -14   5        1.19      -14.34     14.34 o 
  -7 -14   5       20.25       -4.36     10.03 o 
  -6 -14   5        0.27       -6.69      9.54 o 
  -5 -14   5       26.61       29.08      9.70 o 
  -4 -14   5       23.18       26.27      7.35 o 
  -3 -14   5        9.62       26.90     17.36 o 
  -2 -14   5       50.96       52.54      9.14 o 
  -1 -14   5       16.90       22.70     11.12 o 
   0 -14   5      152.83      178.31     19.13 o 
   1 -14   5       14.46       19.95      6.85 o 
   2 -14   5      120.18      126.60     17.10 o 
   3 -14   5       23.10       25.70      7.62 o 
   4 -14   5        0.92        9.07      6.27 o 
   5 -14   5      202.96      201.51     14.01 o 
   6 -14   5        5.27        5.96      9.97 o 
   7 -14   5       70.75       71.60     16.51 o 
   8 -14   5       39.00       22.48     14.47 o 
   9 -14   5       14.51       -8.17     14.83 o 
  -9 -13   5        1.23        5.06      8.46 o 
  -8 -13   5       21.39       10.70      9.41 o 
  -7 -13   5        0.50       -7.38      9.55 o 
  -6 -13   5        1.43      -11.76     11.76 o 
  -5 -13   5        2.56      -10.55     10.55 o 
  -4 -13   5       36.42       19.92      8.43 o 
  -3 -13   5       20.78       30.16     10.47 o 
  -2 -13   5       78.97       87.18      9.29 o 
  -1 -13   5       35.16       32.55      6.18 o 
   0 -13   5       40.60       45.56      6.74 o 
   1 -13   5       54.05       67.14     12.46 o 
   2 -13   5       33.75       36.89     10.41 o 
   3 -13   5      443.36      458.62     23.27 o 
   4 -13   5        0.35        7.74      6.68 o 
   5 -13   5      170.75      169.46     18.03 o 
   6 -13   5        1.07       -0.99      9.72 o 
   7 -13   5       71.93       79.78     16.49 o 
   8 -13   5       67.13       52.03     17.17 o 
   9 -13   5        1.24      -12.74     15.02 o 
  10 -13   5       89.01       67.91     17.14 o 
 -10 -12   5        5.46       -6.31      8.11 o 
  -9 -12   5       40.90       42.27     12.01 o 
  -8 -12   5       17.95       36.85     12.12 o 
  -7 -12   5        1.82       11.17      8.39 o 
  -6 -12   5        0.81        6.57      7.94 o 
  -5 -12   5        9.50       -4.51      9.30 o 
  -4 -12   5       61.71       42.71     10.01 o 
  -3 -12   5       16.06       22.59      7.29 o 
  -2 -12   5      120.43      130.75     10.92 o 
  -1 -12   5      140.77      133.33     10.04 o 
   0 -12   5        1.37       -0.87      3.61 o 
   1 -12   5      259.14      253.36     12.56 o 
   2 -12   5       31.13       36.83      7.58 o 
   3 -12   5      249.07      246.78     14.68 o 
   4 -12   5       71.68       84.55      9.99 o 
   5 -12   5       79.35       78.86     11.58 o 
   6 -12   5      175.55      181.54     14.55 o 
   7 -12   5      157.58      132.40     12.48 o 
   8 -12   5      128.45       98.31     17.78 o 
   9 -12   5        4.06        7.13     11.76 o 
  10 -12   5       24.79       39.45     13.62 o 
  11 -12   5        3.72      -15.30     15.30 o 
 -10 -11   5        4.52        4.51      7.59 o 
  -9 -11   5        1.21       -3.22      8.03 o 
  -8 -11   5        0.84       -9.58      9.58 o 
  -7 -11   5        8.57       -3.17      7.90 o 
  -6 -11   5       48.15       22.19      6.90 o 
  -5 -11   5        0.23       11.85      8.59 o 
  -4 -11   5       40.75       56.50     11.07 o 
  -3 -11   5       24.90       13.41      6.67 o 
  -2 -11   5       14.22        8.60      4.83 o 
  -1 -11   5      268.04      281.54     13.81 o 
   0 -11   5       99.89       91.74      7.72 o 
   1 -11   5      119.88      119.33     11.76 o 
   2 -11   5       12.79       11.62      5.60 o 
   3 -11   5      340.84      345.25     16.84 o 
   4 -11   5       70.62       79.04      9.75 o 
   5 -11   5      159.51      149.41     17.17 o 
   6 -11   5       82.76       83.04      9.87 o 
   7 -11   5       36.97       17.94      6.88 o 
   8 -11   5      281.01      288.46     17.39 o 
   9 -11   5        5.07       27.28     12.72 o 
  10 -11   5       91.54      113.01     18.36 o 
  11 -11   5       15.78      -14.19     14.19 o 
 -11 -10   5        1.15       12.81      8.95 o 
 -10 -10   5        0.56        0.49      7.38 o 
  -9 -10   5        1.46        6.82      7.22 o 
  -8 -10   5        4.22        2.87      6.77 o 
  -7 -10   5       43.72       30.16      9.57 o 
  -6 -10   5        5.57       -2.64      5.91 o 
  -5 -10   5       31.31       25.22      7.01 o 
  -4 -10   5       47.05       39.23      7.25 o 
  -3 -10   5      116.17      108.10      8.56 o 
  -2 -10   5      237.37      228.14     18.41 o 
  -1 -10   5      332.80      331.40     14.68 o 
   0 -10   5       59.10       69.73      6.66 o 
   1 -10   5       32.97       41.28      5.04 o 
   2 -10   5       15.70       11.04      3.58 o 
   3 -10   5      268.71      258.18     14.61 o 
   4 -10   5       92.38       93.48      9.73 o 
   5 -10   5      100.28      104.95     10.10 o 
   6 -10   5      229.04      244.85     14.52 o 
   7 -10   5       41.94       35.09      7.19 o 
   8 -10   5        6.17        3.86      5.65 o 
   9 -10   5        1.84       35.64     13.12 o 
  10 -10   5       51.26       75.71     14.62 o 
  11 -10   5       41.28       36.80     12.29 o 
  12 -10   5        8.99       -4.77     10.70 o 
 -11  -9   5       10.43       12.67      7.69 o 
 -10  -9   5       25.18       27.76      9.56 o 
  -9  -9   5       20.03       16.69      7.61 o 
  -8  -9   5       13.36       20.87      8.35 o 
  -7  -9   5        1.00        8.09      6.63 o 
  -6  -9   5      132.12      133.47     14.01 o 
  -5  -9   5       37.18       35.56      7.57 o 
  -4  -9   5       88.08       79.30     10.38 o 
  -3  -9   5       31.89       32.58      4.60 o 
  -2  -9   5        8.28        4.96      6.01 o 
  -1  -9   5      562.01      547.93     18.07 o 
   0  -9   5        8.22       15.62      2.99 o 
   1  -9   5     1229.07     1156.64     19.92 o 
   2  -9   5      101.82      101.17      5.48 o 
   3  -9   5      524.08      566.74     19.87 o 
   4  -9   5      195.66      200.47     12.17 o 
   5  -9   5       65.81       70.03      8.36 o 
   6  -9   5      498.26      478.78     20.35 o 
   7  -9   5       17.06       19.91      5.83 o 
   8  -9   5      169.23      177.28     12.49 o 
   9  -9   5        3.04       27.68      7.94 o 
  10  -9   5      176.67      168.79     18.91 o 
  11  -9   5       10.12        6.69      8.78 o 
  12  -9   5        0.61       -9.64     10.85 o 
 -12  -8   5        5.05       17.83     10.70 o 
 -11  -8   5        2.01       20.60     10.20 o 
 -10  -8   5        3.08       25.99      9.55 o 
  -9  -8   5        3.87       17.58      8.93 o 
  -8  -8   5        1.88       17.71      7.61 o 
  -7  -8   5       44.11       46.46      9.76 o 
  -6  -8   5       88.20       90.19     11.51 o 
  -5  -8   5      110.56      109.76     11.40 o 
  -4  -8   5      199.99      210.65     14.79 o 
  -3  -8   5      607.93      611.09     23.51 o 
  -2  -8   5      190.91      177.71     13.81 o 
  -1  -8   5      152.89      164.89      8.86 o 
   0  -8   5       78.10       73.35      4.91 o 
   1  -8   5      542.15      509.55     11.60 o 
   2  -8   5      156.49      161.02      6.68 o 
   3  -8   5      279.80      253.68     12.46 o 
   4  -8   5      355.57      368.40     14.75 o 
   5  -8   5      141.52      142.35     10.25 o 
   6  -8   5      528.80      521.38     17.77 o 
   7  -8   5      119.42      116.05      9.61 o 
   8  -8   5      413.60      420.81     17.43 o 
   9  -8   5       33.29       46.58      7.99 o 
  10  -8   5       10.07       10.10      6.00 o 
  11  -8   5      114.35      118.78     16.76 o 
  12  -8   5       13.79        8.90      9.12 o 
  13  -8   5       32.16       35.50     11.48 o 
 -12  -7   5        4.04       44.02     12.56 o 
 -11  -7   5        1.00       20.46      9.92 o 
 -10  -7   5        7.86       43.59     11.48 o 
  -9  -7   5       89.43      110.15     14.77 o 
  -8  -7   5       34.05       56.35     11.11 o 
  -7  -7   5        0.93        9.48      6.82 o 
  -6  -7   5       60.41       59.41      9.58 o 
  -5  -7   5       34.20       42.43      7.49 o 
  -4  -7   5       86.99       88.83      9.47 o 
  -3  -7   5      219.39      220.36     12.98 o 
  -2  -7   5      252.81      269.73     13.75 o 
  -1  -7   5     1052.28     1030.76     36.76 o 
   0  -7   5       23.11       24.61      3.50 o 
   1  -7   5      421.44      426.90     10.09 o 
   2  -7   5       27.38       24.42      2.89 o 
   3  -7   5       17.26       12.39      3.66 o 
   4  -7   5      658.84      674.16     18.22 o 
   5  -7   5       10.22       18.62      5.27 o 
   6  -7   5      737.98      734.17     19.76 o 
   7  -7   5        8.79        6.98      3.24 o 
   8  -7   5       64.08       66.53      5.72 o 
   9  -7   5      176.75      177.83      9.48 o 
  10  -7   5       68.88       62.56      8.18 o 
  11  -7   5      125.79      159.90     18.08 o 
  12  -7   5       24.52       37.03     11.48 o 
  13  -7   5       42.60       70.21     14.45 o 
 -12  -6   5        4.03       21.49     10.14 o 
 -11  -6   5        4.38       24.83      9.46 o 
 -10  -6   5       23.55       22.57      8.52 o 
  -9  -6   5       35.88       20.84      8.09 o 
  -8  -6   5       52.74       54.14      9.78 o 
  -7  -6   5      155.88      171.74     14.59 o 
  -6  -6   5      127.14      130.90     12.63 o 
  -5  -6   5      469.35      434.31     20.07 o 
  -4  -6   5       85.08       99.45      9.09 o 
  -3  -6   5      704.18      707.80     21.81 o 
  -2  -6   5      270.98      279.20     12.70 o 
  -1  -6   5      740.37      736.85     36.75 o 
   0  -6   5       52.80       49.31      4.28 o 
   1  -6   5      143.36      141.70      5.58 o 
   2  -6   5     1350.98     1406.58     19.04 o 
   3  -6   5      122.63      142.04      6.36 o 
   4  -6   5     1213.90     1194.36     32.90 o 
   5  -6   5      143.98      138.43      8.36 o 
   6  -6   5      396.02      403.06     10.94 o 
   7  -6   5      142.86      142.53      7.27 o 
   8  -6   5       16.88       24.50      4.29 o 
   9  -6   5       71.67       65.01      5.82 o 
  10  -6   5       15.97       24.30      4.56 o 
  11  -6   5       61.89       74.11     15.02 o 
  12  -6   5       32.28       41.10     12.30 o 
  13  -6   5       71.27       78.03     14.50 o 
  14  -6   5        4.33       16.49     11.03 o 
 -13  -5   5        0.05       20.18      9.89 o 
 -12  -5   5        0.32       -7.42      7.42 o 
 -11  -5   5        3.92       11.76      7.62 o 
 -10  -5   5      177.86      165.07     16.83 o 
  -9  -5   5        2.50        1.20      6.58 o 
  -8  -5   5      131.85      131.18     14.15 o 
  -7  -5   5        2.35        6.15      5.52 o 
  -6  -5   5      128.92      149.77     13.12 o 
  -5  -5   5      413.72      427.50     19.27 o 
  -4  -5   5        4.39        9.67      3.74 o 
  -3  -5   5     1376.92     1336.76     28.11 o 
  -2  -5   5        4.50        9.08      3.00 o 
  -1  -5   5       15.12       21.24      2.88 o 
   0  -5   5     1062.92     1042.55     16.64 o 
   1  -5   5      309.00      316.70      7.50 o 
   2  -5   5     1569.76     1577.43     33.35 o 
   3  -5   5      120.37      136.28      5.89 o 
   4  -5   5      939.64      995.23     15.03 o 
   5  -5   5       78.75       70.34      4.73 o 
   6  -5   5      285.81      310.89      9.25 o 
   7  -5   5      662.94      637.90     13.69 o 
   8  -5   5      128.84      128.96      6.99 o 
   9  -5   5      317.00      303.90     10.81 o 
  10  -5   5       12.07       14.69      3.16 o 
  11  -5   5      135.22      139.18      8.51 o 
  12  -5   5        0.36        6.86      8.68 o 
  13  -5   5        1.25       22.71     11.23 o 
  14  -5   5       16.34       34.63     11.96 o 
 -13  -4   5       13.28       18.58      9.18 o 
 -12  -4   5       32.35       42.48     11.69 o 
 -11  -4   5        9.87       -2.19      6.67 o 
 -10  -4   5       17.88       -0.91      7.31 o 
  -9  -4   5      199.79      200.82     11.36 o 
  -8  -4   5        1.45        6.09      3.96 o 
  -7  -4   5      237.63      213.71     10.57 o 
  -6  -4   5        4.82        9.53      4.19 o 
  -5  -4   5      651.81      703.47     32.71 o 
  -4  -4   5        8.30       12.16      4.27 o 
  -3  -4   5     1348.13     1455.53     28.71 o 
  -2  -4   5     1599.37     1709.46     27.63 o 
  -1  -4   5      525.28      543.96     13.63 o 
   0  -4   5      806.01      818.11     10.86 o 
   1  -4   5        1.33        5.87      1.45 o 
   2  -4   5     3070.74     3067.24     99.31 o 
   3  -4   5      596.97      628.39     14.50 o 
   4  -4   5     1621.87     1662.73     19.25 o 
   5  -4   5      158.44      157.66      6.23 o 
   6  -4   5      338.94      341.11     10.31 o 
   7  -4   5      441.53      441.19     12.61 o 
   8  -4   5       38.37       41.47      4.47 o 
   9  -4   5      414.39      415.23     15.61 o 
  10  -4   5       10.03        9.37      3.08 o 
  11  -4   5      158.12      151.76      8.55 o 
  12  -4   5       10.04        8.51      6.43 o 
  13  -4   5       71.44       73.07     13.52 o 
  14  -4   5       14.38       19.43     10.01 o 
 -13  -3   5        0.06        0.46      7.66 o 
 -12  -3   5        7.32       -1.41      7.38 o 
 -11  -3   5        3.20        3.58      7.59 o 
 -10  -3   5        9.16        8.92      7.36 o 
  -9  -3   5       49.27       57.31      6.90 o 
  -8  -3   5        7.57       11.90      4.51 o 
  -7  -3   5      149.41      151.08      8.93 o 
  -6  -3   5       84.75       79.73      6.39 o 
  -5  -3   5      175.47      148.73      7.90 o 
  -4  -3   5      105.79      114.40      6.47 o 
  -3  -3   5       55.96       60.51      4.59 o 
  -2  -3   5     2091.42     2038.54     29.03 o 
  -1  -3   5      424.09      517.86     12.43 o 
   0  -3   5      898.17      896.69     13.46 o 
   1  -3   5        8.11       10.18      1.16 o 
   2  -3   5     2146.93     2190.92     80.28 o 
   3  -3   5      103.28      101.32      4.32 o 
   4  -3   5       82.91       72.60      4.03 o 
   5  -3   5     3563.80     3476.05     26.85 o 
   6  -3   5        4.11        4.18      2.30 o 
   7  -3   5      727.02      716.65     11.73 o 
   8  -3   5       17.66       23.05      3.04 o 
   9  -3   5      212.12      195.19      7.52 o 
  10  -3   5       63.11       71.63      5.22 o 
  11  -3   5        1.81       12.09      4.02 o 
  12  -3   5       49.08       51.03      6.10 o 
  13  -3   5        7.74       10.63      5.80 o 
  14  -3   5       59.06       65.92     13.62 o 
 -13  -2   5        0.52       -3.36      8.59 o 
 -12  -2   5        0.38        5.90      9.17 o 
 -11  -2   5       49.93       54.29     11.70 o 
 -10  -2   5       21.52       32.64      6.31 o 
  -9  -2   5       94.75       93.17      8.44 o 
  -8  -2   5       11.05       20.37      4.96 o 
  -7  -2   5      170.36      162.79     12.53 o 
  -6  -2   5       15.60       27.82      5.74 o 
  -5  -2   5      263.12      269.02     14.15 o 
  -4  -2   5      306.39      304.62     13.68 o 
  -3  -2   5      180.23      154.07      9.67 o 
  -2  -2   5      275.44      266.37     11.32 o 
  -1  -2   5      659.68      675.33     11.95 o 
   0  -2   5     2353.98     2240.24     29.40 o 
   1  -2   5       48.67       50.47      2.85 o 
   2  -2   5     2033.58     2066.54     22.55 o 
   3  -2   5      567.18      514.21     22.04 o 
   4  -2   5     2773.93     2885.97     29.25 o 
   5  -2   5      607.13      585.84      8.78 o 
   6  -2   5        4.81        6.53      1.85 o 
   7  -2   5      162.78      166.53      5.83 o 
   8  -2   5        2.08        7.26      2.48 o 
   9  -2   5      294.78      281.99      8.66 o 
  10  -2   5       64.81       68.08      5.86 o 
  11  -2   5        9.77       12.23      3.83 o 
  12  -2   5       47.98       46.34      5.66 o 
  13  -2   5        4.78        6.91      5.84 o 
  14  -2   5        5.68        2.76      5.32 o 
 -13  -1   5        6.65       15.21      9.84 o 
 -12  -1   5       43.39       41.99     10.82 o 
 -11  -1   5       37.39       40.21     10.12 o 
 -10  -1   5        6.87       17.32      5.31 o 
  -9  -1   5      179.57      202.12     15.31 o 
  -8  -1   5        4.58        5.11      5.18 o 
  -7  -1   5      174.61      155.76     12.18 o 
  -6  -1   5        2.31        9.13      4.58 o 
  -5  -1   5        3.97       13.94      5.01 o 
  -4  -1   5      335.34      307.91     13.52 o 
  -3  -1   5        8.00       12.53      3.76 o 
  -2  -1   5      635.93      678.32     10.90 o 
  -1  -1   5      637.27      744.37     19.58 o 
   0  -1   5     1029.96     1082.95     17.74 o 
   1  -1   5      295.71      279.87      5.11 o 
   2  -1   5       19.52       19.55      1.05 o 
   3  -1   5     1199.08     1018.75      8.76 o 
   4  -1   5        2.33        3.41      0.91 o 
   5  -1   5     1563.95     1620.55     17.49 o 
   6  -1   5        0.67        9.58      1.96 o 
   7  -1   5      424.09      434.04     10.48 o 
   8  -1   5      111.22      103.68      6.14 o 
   9  -1   5       84.00       84.40      7.06 o 
  10  -1   5      118.24      118.19      9.01 o 
  11  -1   5       54.02       55.91      7.47 o 
  12  -1   5      119.13      121.75      8.28 o 
  13  -1   5        0.29       -0.46      4.32 o 
  14  -1   5        2.50        8.73      8.08 o 
  15  -1   5        0.18       11.38      8.41 o 
 -13   0   5        0.50        4.08      9.02 o 
 -12   0   5       23.96       30.49     10.05 o 
 -11   0   5        6.99       13.36      5.93 o 
 -10   0   5       14.50       15.53      6.94 o 
  -9   0   5      118.68      120.01      8.95 o 
  -8   0   5      130.28      126.19      8.68 o 
  -7   0   5      168.86      171.27     12.68 o 
  -6   0   5      666.38      648.02     15.55 o 
  -5   0   5      914.23      851.70     16.39 o 
  -4   0   5      480.96      506.58     18.13 o 
  -3   0   5      699.33      734.99     18.65 o 
  -2   0   5     1603.17     1604.96     22.46 o 
  -1   0   5      430.18      460.56      7.20 o 
   0   0   5     1796.73     1912.90     17.10 o 
   1   0   5      487.35      476.98     13.61 o 
   2   0   5     1658.71     1682.57     29.01 o 
   3   0   5      128.16      125.30      3.02 o 
   4   0   5      364.28      400.66      5.82 o 
   5   0   5      435.75      443.10      7.37 o 
   6   0   5       18.62       18.47      2.05 o 
   7   0   5       11.34       10.45      2.06 o 
   8   0   5      257.91      242.67      8.74 o 
   9   0   5       27.05       26.47      4.82 o 
  10   0   5        9.97        2.20      3.92 o 
  11   0   5       51.42       54.54      7.58 o 
  12   0   5        1.37        2.52      4.59 o 
  13   0   5        0.76       21.18      8.77 o 
  14   0   5        1.06        5.78     16.03 o 
  15   0   5        0.11       -0.25      7.57 o 
 -13   1   5        8.40       14.91      9.15 o 
 -12   1   5        0.07       19.34      9.38 o 
 -11   1   5      105.71      105.62     13.05 o 
 -10   1   5       10.57       17.63      5.47 o 
  -9   1   5       23.33       22.84      5.24 o 
  -8   1   5        1.34       -0.97      3.74 o 
  -7   1   5      158.37      165.35      9.17 o 
  -6   1   5       95.63      103.11      6.37 o 
  -5   1   5       14.07       17.11      4.44 o 
  -4   1   5     4978.26     4954.12     23.65 o 
  -3   1   5        9.09       10.33      1.50 o 
  -2   1   5     3817.33     3866.78     29.91 o 
  -1   1   5      129.70      119.73      2.45 o 
   0   1   5      428.79      422.61      6.13 o 
   1   1   5     1687.26     1687.43     14.83 o 
   2   1   5      522.17      507.34      7.70 o 
   3   1   5     3709.26     4014.92     39.82 o 
   4   1   5      164.91      174.69      4.34 o 
   5   1   5      883.24      862.02     10.44 o 
   6   1   5      206.09      204.02      5.66 o 
   7   1   5      388.98      353.08      8.80 o 
   8   1   5      181.61      191.89      7.10 o 
   9   1   5        9.13        7.45      4.38 o 
  10   1   5       73.15       73.19      7.28 o 
  11   1   5        8.43       10.65      4.99 o 
  12   1   5      108.56      113.35     14.33 o 
  13   1   5        8.11       29.87      9.70 o 
  14   1   5       28.23       40.59     11.12 o 
  15   1   5        0.46       -9.01      9.01 o 
 -13   2   5        1.44        5.59      7.72 o 
 -12   2   5        4.75       14.05      7.54 o 
 -11   2   5        3.12        9.57      5.29 o 
 -10   2   5       77.13       84.24      8.64 o 
  -9   2   5       41.21       44.51      6.41 o 
  -8   2   5       48.70       47.04      6.04 o 
  -7   2   5       97.52       95.90      7.24 o 
  -6   2   5      181.80      183.03      8.74 o 
  -5   2   5        7.92        9.93      1.58 o 
  -4   2   5      550.21      522.06     15.24 o 
  -3   2   5      212.83      227.07      5.31 o 
  -2   2   5      289.89      281.42      5.56 o 
  -1   2   5     1806.03     1781.72     18.98 o 
   0   2   5     3288.74     3382.92     34.50 o 
   1   2   5     2015.17     2037.03     24.68 o 
   2   2   5      457.60      548.25     10.28 o 
   3   2   5     2002.48     1996.47     15.57 o 
   4   2   5      609.29      681.35     10.50 o 
   5   2   5      519.05      533.48      9.98 o 
   6   2   5      379.65      365.93      8.73 o 
   7   2   5      112.54      126.57      5.63 o 
   8   2   5      136.69      150.13      6.39 o 
   9   2   5       74.39       86.78     10.63 o 
  10   2   5      150.75      160.24     14.84 o 
  11   2   5        2.05       21.07      7.88 o 
  12   2   5       10.22       34.03     10.56 o 
  13   2   5       42.75       42.31     11.32 o 
  14   2   5        0.25        7.85      7.19 o 
  15   2   5       20.30       16.95      6.37 o 
 -13   3   5       58.57       65.35     13.30 o 
 -12   3   5       12.34       14.09      6.44 o 
 -11   3   5       70.60       70.96      8.59 o 
 -10   3   5        0.79       11.05      5.43 o 
  -9   3   5       85.83       96.88      8.61 o 
  -8   3   5      115.13      116.01      8.70 o 
  -7   3   5       25.68       31.20      5.07 o 
  -6   3   5     1013.29     1008.93     20.34 o 
  -5   3   5       94.14       88.52      4.02 o 
  -4   3   5      555.44      542.69     15.62 o 
  -3   3   5      140.81      144.34      4.65 o 
  -2   3   5      624.62      588.38      8.78 o 
  -1   3   5      326.45      380.87     10.15 o 
   0   3   5       30.18       31.79      1.72 o 
   1   3   5      802.43      812.60      8.81 o 
   2   3   5        0.35        2.62      1.10 o 
   3   3   5     1014.59      939.53     14.57 o 
   4   3   5       41.59       42.36      3.66 o 
   5   3   5      274.09      268.51      8.94 o 
   6   3   5       90.02      103.86      6.01 o 
   7   3   5        2.85       15.22      3.25 o 
   8   3   5      185.61      192.09      8.69 o 
   9   3   5        5.59       15.91      6.85 o 
  10   3   5      112.73      118.62     13.75 o 
  11   3   5       23.40       31.65      9.14 o 
  12   3   5       43.28       59.71     12.30 o 
  13   3   5        3.29       13.13      8.14 o 
  14   3   5        0.60       -6.94      6.98 o 
  15   3   5        1.14        2.53      6.46 o 
 -13   4   5        1.74       14.93      8.93 o 
 -12   4   5       37.08       35.09      7.42 o 
 -11   4   5       22.26       28.79      6.70 o 
 -10   4   5      126.81      128.98     10.56 o 
  -9   4   5       34.79       37.12      6.72 o 
  -8   4   5      225.36      228.09     11.80 o 
  -7   4   5       12.94       22.52      5.35 o 
  -6   4   5      346.62      354.04     12.68 o 
  -5   4   5      184.20      181.19      6.04 o 
  -4   4   5     2353.24     2299.75     36.53 o 
  -3   4   5      836.57      821.32     20.35 o 
  -2   4   5      674.50      673.43     17.01 o 
  -1   4   5     2223.55     2185.56     28.02 o 
   0   4   5      496.38      567.53      8.74 o 
   1   4   5     3095.93     3189.82     28.46 o 
   2   4   5       77.10       56.22      2.87 o 
   3   4   5      356.46      355.49     12.47 o 
   4   4   5      264.38      253.32      9.10 o 
   5   4   5       96.98       87.36      5.54 o 
   6   4   5      693.98      691.64     15.60 o 
   7   4   5      157.69      143.48      7.48 o 
   8   4   5      605.76      581.53     15.80 o 
   9   4   5        7.31       14.98      7.18 o 
  10   4   5      102.93       98.75     13.14 o 
  11   4   5       11.48       20.79      8.33 o 
  12   4   5        2.34        7.83      7.40 o 
  13   4   5       39.24       37.63     11.00 o 
  14   4   5        2.76        8.34      8.22 o 
 -13   5   5       19.27       31.49     10.69 o 
 -12   5   5       38.24       41.07      8.21 o 
 -11   5   5        5.71       13.23      5.61 o 
 -10   5   5       12.45        8.06      5.46 o 
  -9   5   5        4.89        8.19      5.72 o 
  -8   5   5      320.80      328.91     14.37 o 
  -7   5   5       37.47       41.51      9.91 o 
  -6   5   5      335.24      328.96     10.08 o 
  -5   5   5       48.01       52.34      7.63 o 
  -4   5   5      275.18      256.19     13.52 o 
  -3   5   5      390.52      387.29     15.43 o 
  -2   5   5       65.54       78.85      6.97 o 
  -1   5   5      798.55      799.63     31.11 o 
   0   5   5        3.68        6.97      1.40 o 
   1   5   5      445.65      454.37     19.31 o 
   2   5   5      289.18      307.89     16.73 o 
   3   5   5     1077.88      968.92     16.21 o 
   4   5   5      747.90      822.27     17.47 o 
   5   5   5        1.05       -0.51      3.01 o 
   6   5   5      162.38      142.43      7.67 o 
   7   5   5        0.36        3.46      2.85 o 
   8   5   5      223.27      216.26      9.92 o 
   9   5   5        0.37        5.68      5.92 o 
  10   5   5       14.97       22.77      8.41 o 
  11   5   5       18.82       11.68      7.25 o 
  12   5   5       15.68       22.82      8.88 o 
  13   5   5       46.60       40.59     11.34 o 
  14   5   5        0.67       -5.30      8.20 o 
 -13   6   5       41.84       57.82     12.84 o 
 -12   6   5       16.51       25.58      7.38 o 
 -11   6   5        4.57       10.46      6.25 o 
 -10   6   5       20.24       27.47      7.21 o 
  -9   6   5       16.28       19.83      6.14 o 
  -8   6   5      200.78      191.90     15.59 o 
  -7   6   5       27.40       39.20      8.37 o 
  -6   6   5      294.63      303.62     17.86 o 
  -5   6   5      425.96      434.50     19.28 o 
  -4   6   5       79.28       62.95      8.35 o 
  -3   6   5      985.52      977.76     26.31 o 
  -2   6   5       89.68       61.45     14.88 o 
  -1   6   5     1054.93     1021.13     14.88 o 
   0   6   5      206.72      196.88      7.88 o 
   1   6   5      255.78      255.37     17.22 o 
   2   6   5      141.15      149.24     12.05 o 
   3   6   5       18.93       15.00      4.65 o 
   4   6   5     1857.77     1389.56    246.35 o 
   5   6   5       22.32       33.07      6.33 o 
   6   6   5      333.07      330.09     12.35 o 
   7   6   5       35.69       29.58      4.44 o 
   8   6   5       20.63       21.74      4.17 o 
   9   6   5       23.21       27.36      8.33 o 
  10   6   5       35.07       33.13      8.89 o 
  11   6   5       49.69       50.91     11.20 o 
  12   6   5       32.60       23.80      8.93 o 
  13   6   5       10.30       -3.97      7.84 o 
  14   6   5        0.17        1.06      7.41 o 
 -12   7   5       22.81       36.54      8.40 o 
 -11   7   5        2.27       12.73      7.16 o 
 -10   7   5       56.13       60.13      8.95 o 
  -9   7   5        3.93        9.03      5.97 o 
  -8   7   5      106.01      102.38      9.60 o 
  -7   7   5       39.98       39.39      8.37 o 
  -6   7   5      264.73      270.50     17.41 o 
  -5   7   5      348.98      325.45     18.48 o 
  -4   7   5       10.66       21.69      6.14 o 
  -3   7   5      190.37      209.25     14.04 o 
  -2   7   5       53.83       54.72      6.47 o 
  -1   7   5      495.42      500.45     13.60 o 
   0   7   5      335.86      290.64     14.75 o 
   1   7   5        4.66       19.58      6.58 o 
   2   7   5     1228.76     1259.43     35.14 o 
   3   7   5       42.07       33.98      7.72 o 
   4   7   5      440.62      367.99     21.30 o 
   5   7   5       72.90       81.31      7.59 o 
   6   7   5        9.92       20.85      7.24 o 
   7   7   5      151.81      133.44     19.90 o 
   8   7   5        5.62       -0.75      9.50 o 
   9   7   5      148.00      123.74     14.65 o 
  10   7   5       16.63       -4.57      7.28 o 
  11   7   5       27.10       -0.85      8.53 o 
  12   7   5       61.42       55.63     12.43 o 
  13   7   5        0.52      -10.87     10.87 o 
  14   7   5        0.20       -9.68      9.68 o 
 -12   8   5        6.50       25.73      8.50 o 
 -11   8   5        2.88        6.25      6.51 o 
 -10   8   5       53.03       52.75     13.27 o 
  -9   8   5       10.78        2.86      7.84 o 
  -8   8   5       57.59       61.45     10.93 o 
  -7   8   5       10.78       24.83      9.36 o 
  -6   8   5        2.17        6.61      6.54 o 
  -5   8   5      294.79      306.90     18.93 o 
  -4   8   5        1.26       -6.61      6.61 o 
  -3   8   5      324.07      336.03     20.12 o 
  -2   8   5       50.46       49.75      3.19 o 
  -1   8   5      239.82      258.51     13.46 o 
   0   8   5      241.50      233.34     27.17 o 
   1   8   5      371.94      383.88     21.04 o 
   2   8   5      747.34      748.90     28.23 o 
   3   8   5      185.58      174.02     15.44 o 
   4   8   5      111.16       97.16     12.35 o 
   5   8   5       10.98       -3.27      8.92 o 
   6   8   5      113.91      111.84      8.72 o 
   7   8   5       56.57       67.65      7.59 o 
   8   8   5       39.18       47.49      8.24 o 
   9   8   5        9.33      -11.19     11.19 o 
  10   8   5        0.79      -11.55     11.55 o 
  11   8   5        3.10      -11.19     11.19 o 
  12   8   5       12.43      -11.67     11.67 o 
  13   8   5        0.67      -13.15     13.15 o 
 -11   9   5        0.82        1.56      6.91 o 
 -10   9   5       35.17       30.25      8.51 o 
  -9   9   5        1.82        1.36      8.91 o 
  -8   9   5        3.81        4.13      7.41 o 
  -7   9   5      174.42      181.30     18.03 o 
  -6   9   5      113.83      124.30     14.98 o 
  -5   9   5      410.93      423.22     23.87 o 
  -4   9   5        1.45       -6.12      8.01 o 
  -3   9   5       96.76      109.16     12.80 o 
  -2   9   5      364.08      343.46     22.15 o 
  -1   9   5      111.46      124.68      9.85 o 
   0   9   5      206.73      231.36     17.01 o 
   1   9   5      388.16      375.05     20.84 o 
   2   9   5      203.74      211.71     15.86 o 
   3   9   5       26.16       45.42      9.82 o 
   4   9   5      237.23      244.06     19.23 o 
   5   9   5       15.69        3.71      9.09 o 
   6   9   5      108.14       97.34     21.46 o 
   7   9   5       31.29       37.04      6.66 o 
   8   9   5        8.36       15.51      5.42 o 
   9   9   5       22.60       26.05     11.46 o 
  10   9   5        0.69       42.40     13.85 o 
  11   9   5       22.66       58.21     14.11 o 
  12   9   5       12.76       21.19     10.49 o 
  13   9   5        0.19       20.49     11.98 o 
 -11  10   5        4.53       18.46     26.28 o 
 -10  10   5        4.17       -7.65      7.65 o 
  -9  10   5       30.35        2.89     13.18 o 
  -8  10   5       28.63       60.99     14.97 o 
  -7  10   5       94.02       86.85     15.12 o 
  -6  10   5        0.59        9.35      8.76 o 
  -5  10   5      135.24      115.96     14.13 o 
  -4  10   5      129.51      132.11     15.99 o 
  -3  10   5      111.26      108.10     14.66 o 
  -2  10   5      124.68      103.42     14.98 o 
  -1  10   5       88.84      101.03      6.34 o 
   0  10   5      122.67      130.10     13.36 o 
   1  10   5        2.92        7.90      6.41 o 
   2  10   5      434.40      418.18     22.94 o 
   3  10   5      114.23      113.26     13.17 o 
   4  10   5       47.42       48.24     10.80 o 
   5  10   5      136.23      140.01     16.32 o 
   6  10   5      123.90      110.03      9.49 o 
   7  10   5        3.36       -5.48      5.48 o 
   8  10   5       57.72       46.97     17.32 o 
   9  10   5        2.56       -9.82      9.82 o 
  10  10   5        0.48       14.64     10.55 o 
  11  10   5        2.66        9.96      9.43 o 
  12  10   5       18.63       41.70     13.59 o 
 -10  11   5       35.34       15.51      7.76 o 
  -9  11   5       48.42       23.59      7.29 o 
  -8  11   5       35.33       57.48     14.75 o 
  -7  11   5       79.57       82.91     16.16 o 
  -6  11   5        7.94        5.85      8.83 o 
  -5  11   5      145.73      137.77     16.90 o 
  -4  11   5       22.01       -2.66     11.15 o 
  -3  11   5       47.52       49.04     11.55 o 
  -2  11   5       21.25       14.80      9.16 o 
  -1  11   5       72.59      100.95     13.91 o 
   0  11   5      416.64      402.07     23.80 o 
   1  11   5       67.81       67.30     10.41 o 
   2  11   5      272.67      264.81     19.03 o 
   3  11   5        0.92       -4.77      7.06 o 
   4  11   5        4.39       20.21      9.07 o 
   5  11   5        7.22       32.10     10.42 o 
   6  11   5       15.61        2.77      7.49 o 
   7  11   5       15.62        4.42     15.55 o 
   8  11   5        1.56       -7.79     17.20 o 
   9  11   5       54.53       42.88     12.96 o 
  10  11   5        2.48       -9.17     13.96 o 
  11  11   5        0.10      -14.99     14.99 o 
  12  11   5        1.58      -14.02     14.02 o 
 -10  12   5        8.96       -4.77     11.02 o 
  -9  12   5        9.30       -9.59      9.59 o 
  -8  12   5       21.25       22.85     11.93 o 
  -7  12   5       84.82       67.30     15.71 o 
  -6  12   5       15.46       24.04     12.06 o 
  -5  12   5      115.35       54.71     13.05 o 
  -4  12   5      168.54      111.82     18.58 o 
  -3  12   5       90.76       79.03     14.11 o 
  -2  12   5      175.11      193.95     19.43 o 
  -1  12   5       16.53       34.35     11.24 o 
   0  12   5       91.67       97.54     12.48 o 
   1  12   5        3.26        2.28      6.41 o 
   2  12   5       30.30       23.10      7.38 o 
   3  12   5       73.16       67.69     10.36 o 
   4  12   5       42.25       33.33      8.08 o 
   5  12   5        1.48       44.15     12.11 o 
   6  12   5       20.59       44.95     12.51 o 
   7  12   5       27.01       24.09      6.59 o 
   8  12   5        0.05       -4.04      9.81 o 
   9  12   5        6.21      -10.79     11.92 o 
  10  12   5       34.85        2.91     10.85 o 
  11  12   5        3.52      -14.12     14.12 o 
  -9  13   5       85.26       71.55     41.13 o 
  -8  13   5        4.57      -14.90     14.90 o 
  -7  13   5       90.27       84.88     18.38 o 
  -6  13   5        2.28      -15.72     15.72 o 
  -5  13   5       67.09       52.69     16.46 o 
  -4  13   5       19.31       -5.62     12.52 o 
  -3  13   5        0.41        7.16      9.05 o 
  -2  13   5      282.36      323.07     24.74 o 
  -1  13   5        0.05       12.81      9.82 o 
   0  13   5      182.93      167.05     17.05 o 
   1  13   5        6.96        2.04      5.87 o 
   2  13   5       61.22       68.96     11.76 o 
   3  13   5       33.82       35.07      9.23 o 
   4  13   5       35.00       37.16      8.71 o 
   5  13   5       99.18       93.34     15.10 o 
   6  13   5       18.78       43.98     12.37 o 
   7  13   5        3.24       10.22      6.65 o 
   8  13   5        0.13        1.47      6.50 o 
   9  13   5        0.42       -5.97      8.60 o 
  10  13   5        0.48        3.76      8.72 o 
  -8  14   5        4.60      -18.47     18.47 o 
  -7  14   5       61.38       41.78     15.85 o 
  -6  14   5      125.80      118.84     20.70 o 
  -5  14   5        0.62       18.29     14.14 o 
  -4  14   5      108.64      125.60     19.94 o 
  -3  14   5       12.84       -3.42     10.53 o 
  -2  14   5       88.49       98.08     15.12 o 
  -1  14   5        1.98       14.71      9.75 o 
   0  14   5       15.16       31.18     13.07 o 
   1  14   5      111.86      105.93     14.79 o 
   2  14   5      101.93       86.26     12.61 o 
   3  14   5      219.32      240.95     20.82 o 
   4  14   5       23.70       21.31      8.01 o 
   5  14   5        6.65       -9.56      9.56 o 
   6  14   5       22.53        9.39      7.57 o 
   7  14   5        1.08       28.20     27.33 o 
   8  14   5       57.22       81.12     22.03 o 
   9  14   5       53.68       75.71     16.18 o 
  -7  15   5       10.28        5.24     11.85 o 
  -6  15   5       54.20       62.18     17.21 o 
  -5  15   5       29.59       66.47     17.02 o 
  -4  15   5       73.67       97.98     16.93 o 
  -3  15   5       13.03       12.05      9.73 o 
  -2  15   5       16.55        9.52      9.48 o 
  -1  15   5        7.94       25.43     10.65 o 
   0  15   5       11.23       16.59     10.41 o 
   1  15   5       18.57       29.07     10.36 o 
   2  15   5       32.23       56.13     12.58 o 
   3  15   5        9.47       13.52      8.45 o 
   4  15   5        6.68        8.01      7.43 o 
   5  15   5        4.04       14.64      7.86 o 
   6  15   5       24.03       26.58      7.32 o 
   7  15   5       23.19       22.92     17.56 o 
   8  15   5        1.63       42.43     12.68 o 
  -6  16   5       37.60       43.87     15.17 o 
  -5  16   5       19.22       46.30     15.91 o 
  -4  16   5        9.46       41.62     14.13 o 
  -3  16   5        9.99        8.69     10.01 o 
  -2  16   5        1.18       -2.39      8.77 o 
  -1  16   5       49.18       48.75     12.12 o 
   0  16   5       12.17       12.23     10.23 o 
   1  16   5       68.73       73.95      9.48 o 
   2  16   5        1.28       11.21      8.86 o 
   3  16   5        4.17       10.38      8.45 o 
   4  16   5        1.30        7.10      7.95 o 
   5  16   5        2.07        0.47      7.30 o 
   6  16   5        1.05        9.48      9.30 o 
   7  16   5        0.49       -4.65      6.00 o 
  -4  17   5       33.58       78.79     17.11 o 
  -3  17   5        7.56        8.66      9.80 o 
  -2  17   5       11.31       -9.84      9.84 o 
  -1  17   5        2.89        4.75      8.45 o 
   0  17   5        1.94        8.65      9.60 o 
   1  17   5       17.38       27.76     11.76 o 
   2  17   5        0.06       17.01      9.89 o 
   3  17   5        0.46       15.09      9.40 o 
   4  17   5        5.51        4.97      7.96 o 
   5  17   5        4.95       13.37      9.15 o 
   0  18   5        7.61       19.84     10.97 o 
   1  18   5        3.83        6.30      9.17 o 
  -2 -17   6       18.99       22.39     12.40 o 
  -1 -17   6       34.04       45.43      9.31 o 
   0 -17   6        5.62       10.45      7.34 o 
   1 -17   6       37.50       38.98      8.76 o 
   2 -17   6        2.31       11.16      6.90 o 
   3 -17   6        3.92       -3.11      5.96 o 
   4 -17   6       22.05       17.75     10.82 o 
  -5 -16   6       19.41       23.09     11.76 o 
  -4 -16   6        0.20       11.10     10.40 o 
  -3 -16   6       22.55       26.49     11.77 o 
  -2 -16   6        1.42       14.39     11.56 o 
  -1 -16   6       12.32       19.79     11.06 o 
   0 -16   6        0.37       19.51      7.47 o 
   1 -16   6        9.13       23.57      8.22 o 
   2 -16   6       51.73       67.01      9.86 o 
   3 -16   6       36.28       39.84      8.39 o 
   4 -16   6       50.63       46.69     11.49 o 
   5 -16   6        1.34       15.19     11.74 o 
   6 -16   6       52.98       84.17     16.62 o 
  -6 -15   6        9.32        2.25      9.69 o 
  -5 -15   6        0.63        6.80     10.86 o 
  -4 -15   6       13.29        7.14      9.89 o 
  -3 -15   6       25.40       28.01     12.22 o 
  -2 -15   6        0.45        4.49     10.27 o 
  -1 -15   6       20.51       16.94     10.78 o 
   0 -15   6        8.82       19.94     10.78 o 
   1 -15   6       25.10       25.75      7.82 o 
   2 -15   6       31.28       30.65     13.74 o 
   3 -15   6       13.46       14.10      6.85 o 
   4 -15   6      147.69      154.17     12.93 o 
   5 -15   6        0.18       -1.26      5.78 o 
   6 -15   6       41.78       57.90     15.40 o 
   7 -15   6       10.82       18.37     12.64 o 
  -8 -14   6        2.32      -12.65     12.65 o 
  -7 -14   6        7.41      -11.13     11.13 o 
  -6 -14   6        2.44        3.76      9.40 o 
  -5 -14   6       22.67       32.18      7.83 o 
  -4 -14   6       15.13       23.04     13.74 o 
  -3 -14   6       14.86       13.46     11.32 o 
  -2 -14   6       23.42       39.66     12.66 o 
  -1 -14   6       17.53       17.98     10.44 o 
   0 -14   6       67.81       66.19     13.90 o 
   1 -14   6       12.84       24.22     10.37 o 
   2 -14   6      246.64      250.95     15.56 o 
   3 -14   6        0.02       13.60     10.30 o 
   4 -14   6       61.40       65.48      9.22 o 
   5 -14   6        2.17        3.27      5.85 o 
   6 -14   6       19.67       31.38      8.17 o 
   7 -14   6       76.20       86.17     18.08 o 
   8 -14   6       13.88       19.11     12.97 o 
   9 -14   6       34.38       19.18     14.29 o 
  -9 -13   6        0.14        3.67      7.44 o 
  -8 -13   6        0.12        6.10      9.11 o 
  -7 -13   6        2.59       -8.76      8.76 o 
  -6 -13   6       13.71       -8.53      9.03 o 
  -5 -13   6       87.05       54.50     11.88 o 
  -4 -13   6        1.07       -9.77      9.77 o 
  -3 -13   6       28.33       28.44      6.73 o 
  -2 -13   6       61.16       69.59      8.49 o 
  -1 -13   6        2.51        1.87      9.50 o 
   0 -13   6       20.25       27.41     11.01 o 
   1 -13   6       11.52       12.24      9.40 o 
   2 -13   6      116.36      109.90     11.07 o 
   3 -13   6        4.38       27.21      7.80 o 
   4 -13   6        3.64       12.78      7.35 o 
   5 -13   6      146.28      167.84     13.68 o 
   6 -13   6       49.68       41.02      8.37 o 
   7 -13   6      113.54      122.55     24.98 o 
   8 -13   6        0.60      -12.01     13.97 o 
   9 -13   6       60.76       36.64     15.05 o 
  10 -13   6        3.54      -14.14     14.14 o 
  -9 -12   6        2.91       -9.81      9.81 o 
  -8 -12   6        0.78       13.65      7.46 o 
  -7 -12   6       22.38       24.22     10.33 o 
  -6 -12   6       40.65       51.98     11.84 o 
  -5 -12   6        2.01        5.72      7.15 o 
  -4 -12   6        1.85       -9.96      9.96 o 
  -3 -12   6       63.79       55.39      8.22 o 
  -2 -12   6       84.24       98.20     11.06 o 
  -1 -12   6        4.19        3.99     13.73 o 
   0 -12   6       30.42       37.87     10.75 o 
   1 -12   6       21.83       18.91      9.72 o 
   2 -12   6      211.42      206.71     13.57 o 
   3 -12   6      103.27      109.42     10.85 o 
   4 -12   6      267.69      278.38     16.34 o 
   5 -12   6       17.11       18.76      8.55 o 
   6 -12   6       19.18        2.30      9.74 o 
   7 -12   6       20.24        0.14     18.08 o 
   8 -12   6        5.36        9.44     11.49 o 
   9 -12   6       66.68       54.14     14.18 o 
  10 -12   6       10.79        5.26     10.85 o 
  11 -12   6       19.94        1.02     10.36 o 
 -10 -11   6        0.30       -4.31      8.06 o 
  -9 -11   6        6.49        1.06      7.35 o 
  -8 -11   6       13.71       -3.04      8.47 o 
  -7 -11   6       52.72       33.84      8.31 o 
  -6 -11   6       21.13       -6.17      8.42 o 
  -5 -11   6       12.21       26.42      9.41 o 
  -4 -11   6       38.09       25.68      8.92 o 
  -3 -11   6      100.37       73.37     11.94 o 
  -2 -11   6       52.57       52.78      7.54 o 
  -1 -11   6       30.78       41.34      6.72 o 
   0 -11   6      218.34      221.31     11.60 o 
   1 -11   6       29.66       34.53     10.17 o 
   2 -11   6      225.25      228.62     13.65 o 
   3 -11   6       60.08       64.68      8.97 o 
   4 -11   6       28.91       36.20      7.67 o 
   5 -11   6      264.18      249.73     16.23 o 
   6 -11   6        5.69        1.25      6.75 o 
   7 -11   6       99.81      105.46     11.10 o 
   8 -11   6       17.37       20.87      7.41 o 
   9 -11   6      120.78      127.98     18.32 o 
  10 -11   6       47.06       75.70     15.98 o 
  11 -11   6       26.90       15.27     10.37 o 
 -11 -10   6        3.75       -1.17      7.50 o 
 -10 -10   6        2.06       -1.37      7.28 o 
  -9 -10   6        1.87        2.28      7.13 o 
  -8 -10   6        0.43        8.11      8.31 o 
  -7 -10   6       51.95       33.75      8.77 o 
  -6 -10   6      139.87      126.73     14.33 o 
  -5 -10   6      283.50      258.70     19.35 o 
  -4 -10   6        8.61        1.66      9.02 o 
  -3 -10   6       20.97       22.03      6.28 o 
  -2 -10   6      130.42      123.10      7.92 o 
  -1 -10   6        0.43        6.15      3.06 o 
   0 -10   6      309.71      306.13     12.88 o 
   1 -10   6      170.50      181.48     10.51 o 
   2 -10   6      299.12      286.73     14.58 o 
   3 -10   6       79.73       72.23      8.89 o 
   4 -10   6       91.69       78.19     11.87 o 
   5 -10   6      361.81      372.07     17.57 o 
   6 -10   6        6.07        4.44      5.86 o 
   7 -10   6      216.83      234.95     14.73 o 
   8 -10   6       25.86       23.79      6.67 o 
   9 -10   6      243.77      258.86     16.22 o 
  10 -10   6       30.34       26.18     11.62 o 
  11 -10   6        2.62      -11.65     11.65 o 
  12 -10   6       29.53       23.04     12.38 o 
 -11  -9   6       18.54       30.89     10.33 o 
 -10  -9   6        4.84       11.36      8.25 o 
  -9  -9   6        6.86       17.46      9.16 o 
  -8  -9   6        0.82       -2.99      6.15 o 
  -7  -9   6       45.85       49.33     10.38 o 
  -6  -9   6       19.28       28.85      8.38 o 
  -5  -9   6        0.66       -0.74      4.58 o 
  -4  -9   6      180.66      195.63     14.94 o 
  -3  -9   6        2.66        3.31      6.20 o 
  -2  -9   6      388.44      364.40     18.22 o 
  -1  -9   6        0.54       -3.09      3.24 o 
   0  -9   6      458.93      443.47     11.90 o 
   1  -9   6      133.45      132.22      6.40 o 
   2  -9   6       41.50       42.93      4.59 o 
   3  -9   6      449.90      435.04     23.49 o 
   4  -9   6       23.76       23.07      5.91 o 
   5  -9   6      776.52      777.61     23.54 o 
   6  -9   6        2.19        2.49      5.25 o 
   7  -9   6      285.03      279.12     14.54 o 
   8  -9   6       12.36       13.67      6.32 o 
   9  -9   6        7.69       22.00      6.84 o 
  10  -9   6      177.91      164.83     12.63 o 
  11  -9   6        4.98        0.83      8.80 o 
  12  -9   6      133.44      140.02     18.88 o 
 -11  -8   6        0.18       13.87      9.03 o 
 -10  -8   6        7.03       27.62      9.77 o 
  -9  -8   6        3.20       30.59     10.00 o 
  -8  -8   6       33.63       59.43     11.56 o 
  -7  -8   6       48.38       55.60     10.86 o 
  -6  -8   6       61.23       66.75     10.29 o 
  -5  -8   6       10.38       22.30      6.27 o 
  -4  -8   6      143.77      143.94     12.18 o 
  -3  -8   6      183.10      190.51     13.16 o 
  -2  -8   6       56.96       53.43      5.53 o 
  -1  -8   6      127.45      127.43      6.95 o 
   0  -8   6      295.58      309.69     10.97 o 
   1  -8   6      126.24      130.56      6.15 o 
   2  -8   6        5.34        8.49      4.45 o 
   3  -8   6      878.07      926.72     23.11 o 
   4  -8   6       15.42        7.21      4.51 o 
   5  -8   6      318.94      324.98     14.36 o 
   6  -8   6      118.36      121.28      9.71 o 
   7  -8   6       43.11       55.76      7.29 o 
   8  -8   6      312.17      326.01     15.73 o 
   9  -8   6       76.02       95.12     10.02 o 
  10  -8   6      125.81      118.86     10.79 o 
  11  -8   6       57.63       61.31     13.02 o 
  12  -8   6       15.27       17.21     11.79 o 
  13  -8   6       12.06       23.36     11.23 o 
 -12  -7   6        0.60       12.37      8.70 o 
 -11  -7   6       26.13       46.51     11.74 o 
 -10  -7   6        0.07       16.52      9.60 o 
  -9  -7   6      130.29      115.04     14.47 o 
  -8  -7   6       14.08       31.12      9.16 o 
  -7  -7   6       67.35       69.58     10.80 o 
  -6  -7   6      312.39      327.26     19.66 o 
  -5  -7   6       20.02       31.53      7.27 o 
  -4  -7   6      539.92      529.49     21.36 o 
  -3  -7   6       17.12       22.84      5.38 o 
  -2  -7   6      160.76      164.82      8.56 o 
  -1  -7   6       14.29       14.56      3.13 o 
   0  -7   6       85.58       87.67      5.40 o 
   1  -7   6     1480.77     1396.73     21.54 o 
   2  -7   6        4.27       -2.94      3.67 o 
   3  -7   6     1046.41     1014.79     24.95 o 
   4  -7   6       26.64       32.42      5.45 o 
   5  -7   6      195.25      227.67     11.58 o 
   6  -7   6      137.70      138.06      9.49 o 
   7  -7   6      136.92      147.65     10.13 o 
   8  -7   6      157.53      150.89      8.18 o 
   9  -7   6       32.20       38.42      5.18 o 
  10  -7   6       60.73       60.62     12.88 o 
  11  -7   6       45.54       49.68      8.39 o 
  12  -7   6       45.02       50.29     13.24 o 
  13  -7   6        3.10       15.38      9.42 o 
 -12  -6   6        1.56       24.13     10.48 o 
 -11  -6   6       20.64       35.14     10.36 o 
 -10  -6   6       10.47        9.10      6.76 o 
  -9  -6   6        6.20       11.18      7.13 o 
  -8  -6   6       10.74        3.31      6.32 o 
  -7  -6   6        2.62       -0.61      5.59 o 
  -6  -6   6      111.16       99.93     11.17 o 
  -5  -6   6       14.20       22.62      5.32 o 
  -4  -6   6      211.94      227.17     13.45 o 
  -3  -6   6      240.49      240.07     13.10 o 
  -2  -6   6      227.40      242.55     12.06 o 
  -1  -6   6     1913.70     1977.76     22.60 o 
   0  -6   6      995.32     1032.02     16.11 o 
   1  -6   6     2750.06     2669.29     31.52 o 
   2  -6   6       36.06       43.18      4.02 o 
   3  -6   6      391.07      397.61     10.63 o 
   4  -6   6      240.43      248.43     10.63 o 
   5  -6   6      260.38      301.90     20.67 o 
   6  -6   6      501.40      472.10     12.22 o 
   7  -6   6      207.31      208.44      8.63 o 
   8  -6   6      397.23      386.52     12.94 o 
   9  -6   6        4.16        2.96      3.58 o 
  10  -6   6      196.99      190.79      9.58 o 
  11  -6   6       27.44       31.58      7.09 o 
  12  -6   6       10.93       17.55     10.80 o 
  13  -6   6       73.05       87.39     14.97 o 
  14  -6   6       19.02       14.06     11.09 o 
 -12  -5   6        3.45        5.21      8.29 o 
 -11  -5   6        0.28       -6.80      7.83 o 
 -10  -5   6        8.68        4.78      7.94 o 
  -9  -5   6       91.95       98.79     13.30 o 
  -8  -5   6      182.74      184.57     16.17 o 
  -7  -5   6        4.11        0.07      5.72 o 
  -6  -5   6      108.13      109.32     11.35 o 
  -5  -5   6        0.68        0.63      4.06 o 
  -4  -5   6       80.43       73.11      8.06 o 
  -3  -5   6      269.19      272.27     12.94 o 
  -2  -5   6        3.23        2.89      2.37 o 
  -1  -5   6      188.81      193.64      6.68 o 
   0  -5   6      114.20      107.42      4.73 o 
   1  -5   6      558.57      556.25      9.81 o 
   2  -5   6      466.38      494.55     14.41 o 
   3  -5   6      838.50      884.27     21.17 o 
   4  -5   6      374.19      351.19      9.95 o 
   5  -5   6      274.20      257.15      8.43 o 
   6  -5   6      380.44      379.55     10.56 o 
   7  -5   6        3.99        8.81      3.25 o 
   8  -5   6      252.49      250.39      9.39 o 
   9  -5   6       80.88       86.07      8.04 o 
  10  -5   6       62.48       65.82      6.06 o 
  11  -5   6       16.52       18.89      5.07 o 
  12  -5   6       59.69       61.08     12.86 o 
  13  -5   6        4.04       10.62      9.44 o 
  14  -5   6        1.27       16.80     10.50 o 
 -13  -4   6        2.72       13.96      9.40 o 
 -12  -4   6       18.07        8.70      7.01 o 
 -11  -4   6        6.58       -0.55      7.00 o 
 -10  -4   6       27.37       38.38      9.97 o 
  -9  -4   6      167.47      165.26     11.15 o 
  -8  -4   6        5.16       -2.45      4.29 o 
  -7  -4   6        7.39        8.63      4.81 o 
  -6  -4   6        9.58        7.67      3.71 o 
  -5  -4   6      108.38      108.12      7.15 o 
  -4  -4   6       64.35       51.94      6.87 o 
  -3  -4   6      911.33      967.79     23.96 o 
  -2  -4   6       81.60       99.43      6.99 o 
  -1  -4   6      474.56      462.95      9.48 o 
   0  -4   6       24.94       27.93      2.30 o 
   1  -4   6     1187.39     1198.39     29.17 o 
   2  -4   6      168.10      151.03      7.18 o 
   3  -4   6      607.82      602.91     15.00 o 
   4  -4   6     1346.89     1394.82     15.89 o 
   5  -4   6      213.75      228.43      7.54 o 
   6  -4   6      383.12      394.60      8.20 o 
   7  -4   6      156.98      149.27      5.73 o 
   8  -4   6      278.78      283.42      8.12 o 
   9  -4   6       29.40       32.92      3.81 o 
  10  -4   6        7.65        5.98      3.63 o 
  11  -4   6       44.25       44.15      5.88 o 
  12  -4   6        7.62       14.65      5.56 o 
  13  -4   6       30.58       44.15     11.54 o 
  14  -4   6        2.49        4.66      8.44 o 
 -13  -3   6        4.75       24.41     10.66 o 
 -12  -3   6        6.07       12.61      8.78 o 
 -11  -3   6        0.30        5.16      7.86 o 
 -10  -3   6        1.30        3.35      4.38 o 
  -9  -3   6        4.21        9.09      7.44 o 
  -8  -3   6      111.89      118.00     19.81 o 
  -7  -3   6      156.65      160.12     19.66 o 
  -6  -3   6      174.57      177.67      9.47 o 
  -5  -3   6      117.55      132.79     12.68 o 
  -4  -3   6      133.56      142.48     10.85 o 
  -3  -3   6      231.53      257.66     13.24 o 
  -2  -3   6      502.36      530.32     17.99 o 
  -1  -3   6      923.46      980.05     14.32 o 
   0  -3   6        5.33       10.88      2.02 o 
   1  -3   6     1004.82      996.89     21.72 o 
   2  -3   6      211.96      169.83      5.71 o 
   3  -3   6      715.86      758.51     21.27 o 
   4  -3   6      122.98      108.04      5.40 o 
   5  -3   6      316.97      281.11      6.16 o 
   6  -3   6       14.38       22.27      2.33 o 
   7  -3   6       68.08       73.12      4.19 o 
   8  -3   6      457.67      469.39     10.38 o 
   9  -3   6      198.13      198.41      7.38 o 
  10  -3   6      106.11       93.82      5.74 o 
  11  -3   6      100.39      108.21      9.36 o 
  12  -3   6        5.52       15.55      6.16 o 
  13  -3   6       55.91       58.80      8.09 o 
  14  -3   6        2.05        2.64      8.77 o 
 -13  -2   6        6.38       10.46      8.33 o 
 -12  -2   6        0.73       -3.40      7.19 o 
 -11  -2   6        3.91        5.52      7.54 o 
 -10  -2   6        1.56       14.09      5.12 o 
  -9  -2   6       14.53       15.38      4.88 o 
  -8  -2   6      238.44      246.52     12.31 o 
  -7  -2   6       86.60       74.89      9.76 o 
  -6  -2   6      102.23      105.39     10.72 o 
  -5  -2   6      549.60      564.00     20.88 o 
  -4  -2   6       12.10       13.28      4.94 o 
  -3  -2   6      276.05      234.08     12.08 o 
  -2  -2   6      409.63      410.94     15.51 o 
  -1  -2   6     1556.14     1586.82     24.23 o 
   0  -2   6       72.49       74.26      4.41 o 
   1  -2   6      481.05      442.37      8.18 o 
   2  -2   6       25.99       22.46      2.01 o 
   3  -2   6       53.85       50.53      2.60 o 
   4  -2   6     1288.63     1253.84     25.65 o 
   5  -2   6      136.48      127.15      4.20 o 
   6  -2   6      764.11      804.44     11.39 o 
   7  -2   6      157.06      152.42      5.71 o 
   8  -2   6      103.95      104.33      5.23 o 
   9  -2   6       36.04       41.11      4.00 o 
  10  -2   6       56.69       59.56      4.94 o 
  11  -2   6       34.42       31.65      4.97 o 
  12  -2   6       13.57       19.16      6.23 o 
  13  -2   6        8.17       17.05      6.07 o 
  14  -2   6        2.57        2.94      5.46 o 
 -13  -1   6        4.25       13.38      7.80 o 
 -12  -1   6       51.47       52.45     12.59 o 
 -11  -1   6        3.38        4.79      7.94 o 
 -10  -1   6      141.78      128.22     10.28 o 
  -9  -1   6        2.25       13.19      6.93 o 
  -8  -1   6      146.76      133.87     12.96 o 
  -7  -1   6       34.34       39.84      7.89 o 
  -6  -1   6      404.20      432.70     19.39 o 
  -5  -1   6      668.02      730.16     23.25 o 
  -4  -1   6       77.31      104.38      9.18 o 
  -3  -1   6     1585.76     1702.18     32.01 o 
  -2  -1   6      638.15      700.99     12.27 o 
  -1  -1   6     3089.95     3303.91     55.35 o 
   0  -1   6     1538.98     1679.52     23.93 o 
   1  -1   6      468.70      442.34      6.49 o 
   2  -1   6     1815.30     1882.64     14.61 o 
   3  -1   6      122.15      131.63      3.29 o 
   4  -1   6     1295.03     1323.31     19.08 o 
   5  -1   6      143.60      139.74      4.02 o 
   6  -1   6      248.81      245.90      5.67 o 
   7  -1   6      466.04      473.71      9.77 o 
   8  -1   6       72.05       64.63      4.30 o 
   9  -1   6      125.93      137.15      6.24 o 
  10  -1   6        3.48        3.92      3.42 o 
  11  -1   6      135.77      128.26      8.48 o 
  12  -1   6        1.37        2.60      3.80 o 
  13  -1   6       18.36       31.98      6.96 o 
  14  -1   6        0.19        2.63      6.93 o 
  15  -1   6       25.95       29.41     10.20 o 
 -13   0   6        0.41        9.17      8.50 o 
 -12   0   6        0.67       22.80      9.96 o 
 -11   0   6        4.90        8.84      5.57 o 
 -10   0   6       17.48       21.17      8.40 o 
  -9   0   6        7.00        3.36      6.10 o 
  -8   0   6       21.16       23.14      4.87 o 
  -7   0   6       66.45       58.73      6.06 o 
  -6   0   6        5.54        9.61      4.95 o 
  -5   0   6     1307.62     1277.50     33.96 o 
  -4   0   6        2.25       15.82      3.14 o 
  -3   0   6     1399.41     1402.18     13.62 o 
  -2   0   6      176.12      199.83      5.03 o 
  -1   0   6      355.79      354.05      6.48 o 
   0   0   6      728.89      764.11      9.49 o 
   1   0   6       32.92       40.34      2.52 o 
   2   0   6     4407.48     4355.33     45.68 o 
   3   0   6      191.01      230.72      4.46 o 
   4   0   6      199.29      212.15      4.52 o 
   5   0   6     1603.95     1528.10     13.26 o 
   6   0   6      482.49      487.54      8.71 o 
   7   0   6      974.94      972.80     13.11 o 
   8   0   6      114.20      118.03      5.23 o 
   9   0   6      289.80      277.35     12.57 o 
  10   0   6       33.56       22.51      8.91 o 
  11   0   6       68.60       86.13      8.44 o 
  12   0   6       29.22       38.89      5.84 o 
  13   0   6       25.93       21.61     12.39 o 
  14   0   6       11.10       21.28      9.82 o 
  15   0   6        0.08        4.44      8.21 o 
 -13   1   6       21.63       17.40     10.39 o 
 -12   1   6       12.18       23.34     10.65 o 
 -11   1   6        2.25        4.77      6.69 o 
 -10   1   6       58.60       55.81      7.73 o 
  -9   1   6       24.53       28.53      5.58 o 
  -8   1   6       99.38       92.10      7.65 o 
  -7   1   6      599.54      585.62     16.59 o 
  -6   1   6      103.27       94.59      9.94 o 
  -5   1   6      540.37      499.11     16.43 o 
  -4   1   6      153.09      161.38      5.75 o 
  -3   1   6       18.67       13.67      1.58 o 
  -2   1   6        5.67        8.78      1.57 o 
  -1   1   6      613.49      631.28      5.96 o 
   0   1   6      815.62      733.08      8.41 o 
   1   1   6     1304.17     1265.96     17.55 o 
   2   1   6     1159.11     1197.35     11.47 o 
   3   1   6       26.91       28.56      1.70 o 
   4   1   6      705.97      656.95      7.62 o 
   5   1   6       83.41       78.90      3.47 o 
   6   1   6      275.52      274.63      6.70 o 
   7   1   6      250.71      262.34      7.06 o 
   8   1   6       15.20        6.59      2.86 o 
   9   1   6      417.75      426.73     11.16 o 
  10   1   6        0.50        9.21      5.00 o 
  11   1   6       29.13       40.52      9.27 o 
  12   1   6       15.41       45.08     10.27 o 
  13   1   6        6.01       19.67      8.75 o 
  14   1   6        9.13       11.71      8.78 o 
  15   1   6        0.20        0.99      7.96 o 
 -13   2   6        0.14        5.85      7.19 o 
 -12   2   6       45.74       47.13     10.85 o 
 -11   2   6        1.14       15.45      6.07 o 
 -10   2   6        1.76        1.72      4.83 o 
  -9   2   6       69.08       68.08      7.57 o 
  -8   2   6       14.83       22.67      5.11 o 
  -7   2   6      205.57      191.27      9.96 o 
  -6   2   6       39.05       46.55      5.33 o 
  -5   2   6       92.52       86.64      3.77 o 
  -4   2   6      881.34      870.22     11.40 o 
  -3   2   6      389.79      392.65      7.41 o 
  -2   2   6     1587.95     1552.82     13.56 o 
  -1   2   6      427.74      451.80      5.16 o 
   0   2   6     3214.24     3282.13     25.25 o 
   1   2   6       43.95       44.34      1.99 o 
   2   2   6      208.71      196.13      4.15 o 
   3   2   6      727.24      753.60      9.42 o 
   4   2   6      366.38      332.48      7.97 o 
   5   2   6      195.14      202.01      6.50 o 
   6   2   6      313.41      291.11      8.20 o 
   7   2   6      407.39      408.54     12.13 o 
   8   2   6       48.01       44.42      4.76 o 
   9   2   6       31.34       38.49      7.92 o 
  10   2   6      314.82      306.81     20.19 o 
  11   2   6       93.97       95.49     12.61 o 
  12   2   6       23.29       24.55      8.98 o 
  13   2   6       17.31       15.76      8.36 o 
  14   2   6        0.53       -3.48      6.41 o 
 -13   3   6        0.85        4.14      9.08 o 
 -12   3   6        0.52        3.67      7.31 o 
 -11   3   6       59.11       69.94      8.47 o 
 -10   3   6       21.98       24.00      6.40 o 
  -9   3   6      316.76      294.30     15.21 o 
  -8   3   6        3.91        8.61      4.43 o 
  -7   3   6      182.68      182.37      9.79 o 
  -6   3   6       20.67       16.52      4.01 o 
  -5   3   6      591.50      554.38      9.88 o 
  -4   3   6       94.05      102.96      4.35 o 
  -3   3   6       19.81       25.27      2.41 o 
  -2   3   6      633.92      616.30      9.20 o 
  -1   3   6       34.04       30.56      2.23 o 
   0   3   6     1052.85     1046.13     14.50 o 
   1   3   6      222.90      232.36      4.41 o 
   2   3   6      623.39      577.52      7.19 o 
   3   3   6      603.84      605.92      8.94 o 
   4   3   6        6.17       13.50      3.04 o 
   5   3   6      819.57      795.94     16.02 o 
   6   3   6       59.80       53.14      4.77 o 
   7   3   6      572.46      535.01     14.20 o 
   8   3   6        5.01        4.65      3.02 o 
   9   3   6      180.17      182.45      9.26 o 
  10   3   6       71.14       62.98     10.79 o 
  11   3   6        1.05        8.13      6.94 o 
  12   3   6        0.68        1.96      6.38 o 
  13   3   6        9.19       25.05      9.49 o 
  14   3   6       18.42       13.93      8.61 o 
 -12   4   6        0.74        9.78      5.98 o 
 -11   4   6        4.99       15.78      6.25 o 
 -10   4   6       31.81       44.12      7.61 o 
  -9   4   6       80.62       74.02     12.69 o 
  -8   4   6        0.26        7.39      5.19 o 
  -7   4   6      175.29      177.65     10.16 o 
  -6   4   6       63.67       78.07      6.68 o 
  -5   4   6       42.20       46.02      3.41 o 
  -4   4   6      660.31      614.94     14.06 o 
  -3   4   6        4.88       12.97      2.10 o 
  -2   4   6      565.57      606.48     10.06 o 
  -1   4   6      199.54      218.96      5.74 o 
   0   4   6       28.36       26.09      1.77 o 
   1   4   6     1806.28     1838.42     14.85 o 
   2   4   6     1593.77     1608.73     43.13 o 
   3   4   6     2127.18     2018.87     19.12 o 
   4   4   6      463.86      449.56     13.50 o 
   5   4   6      429.81      399.79     14.14 o 
   6   4   6       89.07       68.79      6.85 o 
   7   4   6      111.93      110.69      6.97 o 
   8   4   6      179.59      190.44      9.61 o 
   9   4   6       54.80       68.04      6.25 o 
  10   4   6       67.12       70.73     11.53 o 
  11   4   6       31.23       40.06     10.21 o 
  12   4   6       54.77       62.73     11.84 o 
  13   4   6       38.88       30.20     10.45 o 
  14   4   6        0.93       -3.80      7.38 o 
 -13   5   6        0.89        5.69      8.23 o 
 -12   5   6        9.85       25.83      7.13 o 
 -11   5   6        1.17        3.81      5.35 o 
 -10   5   6        0.08        8.89      5.82 o 
  -9   5   6       33.93       39.96      6.66 o 
  -8   5   6       42.01       43.40      6.82 o 
  -7   5   6       56.02       66.32      7.25 o 
  -6   5   6      251.18      251.66     11.54 o 
  -5   5   6       32.67       32.83      3.51 o 
  -4   5   6      455.39      442.05     17.22 o 
  -3   5   6       46.28       43.86      5.56 o 
  -2   5   6     1292.01     1284.25     25.72 o 
  -1   5   6      240.65      234.12      8.14 o 
   0   5   6     1279.80     1278.54     36.26 o 
   1   5   6       45.60       54.95      4.26 o 
   2   5   6       85.67       80.76      3.46 o 
   3   5   6      272.36      259.13      6.92 o 
   4   5   6      334.16      321.40     11.88 o 
   5   5   6        8.31       12.76      3.44 o 
   6   5   6       47.48       42.33      4.71 o 
   7   5   6       59.17       62.84      5.70 o 
   8   5   6        8.40        9.21      3.70 o 
   9   5   6        9.91       12.20      3.53 o 
  10   5   6      143.58      144.17     15.77 o 
  11   5   6       11.43       19.58      8.34 o 
  12   5   6        2.23       -3.25      6.61 o 
  13   5   6       11.69       21.25      8.88 o 
  14   5   6        2.78       -3.72      8.16 o 
 -12   6   6       25.14       32.58      7.65 o 
 -11   6   6       12.50       24.81      6.92 o 
 -10   6   6        5.07       12.79      6.04 o 
  -9   6   6       61.09       66.66      8.66 o 
  -8   6   6       14.44        9.22      5.04 o 
  -7   6   6      120.93      120.85      9.83 o 
  -6   6   6      229.95      230.91     11.51 o 
  -5   6   6       85.04       95.32      9.70 o 
  -4   6   6        8.12        6.91      3.93 o 
  -3   6   6      195.85      212.96     12.78 o 
  -2   6   6      458.00      485.69     17.90 o 
  -1   6   6      163.05      142.40      6.84 o 
   0   6   6      135.14      140.24      4.94 o 
   1   6   6     2014.51     1882.92     62.92 o 
   2   6   6      484.52      494.61     12.01 o 
   3   6   6      693.08      687.23     12.42 o 
   4   6   6      246.66      220.34     14.02 o 
   5   6   6       63.90       73.23      8.32 o 
   6   6   6       75.14       86.86      7.78 o 
   7   6   6       64.21       55.70     17.35 o 
   8   6   6       34.34       34.49      5.14 o 
   9   6   6       74.82       68.27      6.54 o 
  10   6   6        4.12       -2.03      7.78 o 
  11   6   6       13.87        6.53      7.22 o 
  12   6   6       33.74       23.46      9.28 o 
  13   6   6        1.78       -9.82      9.82 o 
  14   6   6        0.84      -12.29     12.29 o 
 -12   7   6        0.27       29.91      7.92 o 
 -11   7   6       83.19       82.55     10.14 o 
 -10   7   6        7.10       13.25      6.30 o 
  -9   7   6      102.99      118.82     10.77 o 
  -8   7   6       18.08       22.06      6.33 o 
  -7   7   6       24.61       25.79      6.70 o 
  -6   7   6      188.05      218.25     15.91 o 
  -5   7   6       26.35       27.13      7.45 o 
  -4   7   6      579.75      562.00     22.43 o 
  -3   7   6       11.63       22.32      5.79 o 
  -2   7   6      841.31      865.85     17.63 o 
  -1   7   6       91.01      108.47      6.03 o 
   0   7   6      291.93      263.85      6.47 o 
   1   7   6      434.81      423.70     14.55 o 
   2   7   6      348.75      342.10     18.95 o 
   3   7   6       45.75       52.30      6.17 o 
   4   7   6       79.07       70.22      6.29 o 
   5   7   6     1073.59     1050.39     24.31 o 
   6   7   6        1.23        6.03      4.04 o 
   7   7   6       38.34       48.25      6.65 o 
   8   7   6       40.87       53.50     10.04 o 
   9   7   6        0.11        0.68      6.20 o 
  10   7   6       19.46        4.37      9.21 o 
  11   7   6       21.01        3.72      8.96 o 
  12   7   6       31.30        5.33     10.01 o 
  13   7   6        0.23      -13.32     13.32 o 
 -12   8   6        1.52       17.06      9.99 o 
 -11   8   6        6.16       14.90     10.79 o 
 -10   8   6        9.65       11.07      9.63 o 
  -9   8   6       20.51       13.58      6.98 o 
  -8   8   6      286.40      276.02     15.53 o 
  -7   8   6       50.96       50.75      7.81 o 
  -6   8   6      266.38      274.25     18.49 o 
  -5   8   6        9.03       11.08      6.51 o 
  -4   8   6      142.35      154.33     13.59 o 
  -3   8   6       67.47       88.65     11.76 o 
  -2   8   6       62.02       71.92      5.46 o 
  -1   8   6      429.10      409.59     22.14 o 
   0   8   6      573.38      566.43     27.90 o 
   1   8   6       48.96       48.57      4.88 o 
   2   8   6       54.43       41.69      7.59 o 
   3   8   6       14.73       40.24      8.59 o 
   4   8   6        8.21       11.20      5.90 o 
   5   8   6       19.97       14.33      5.37 o 
   6   8   6      152.31      134.18      9.92 o 
   7   8   6       70.16       62.30      7.27 o 
   8   8   6       47.56       55.59      7.62 o 
   9   8   6       17.42       13.14     19.52 o 
  10   8   6       66.98       88.80     15.88 o 
  11   8   6       11.44       40.93     14.24 o 
  12   8   6       33.41       75.81     15.92 o 
  13   8   6        0.06       19.08     10.99 o 
 -11   9   6       18.07       28.04     14.85 o 
 -10   9   6       27.28       31.54      8.49 o 
  -9   9   6       60.83       78.89     10.17 o 
  -8   9   6      148.38      129.13     11.45 o 
  -7   9   6        9.81       31.14     10.08 o 
  -6   9   6      226.86      231.31     18.45 o 
  -5   9   6       80.96       85.10     12.36 o 
  -4   9   6      254.40      283.61     19.71 o 
  -3   9   6       49.15       51.59     10.10 o 
  -2   9   6      186.30      186.75     16.49 o 
  -1   9   6      201.23      200.59     17.12 o 
   0   9   6        8.21       10.27      5.98 o 
   1   9   6      795.51      691.25     29.36 o 
   2   9   6       70.38       57.73      9.25 o 
   3   9   6      222.24      215.06     17.42 o 
   4   9   6       31.86       54.88     10.84 o 
   5   9   6       21.58       17.79      5.31 o 
   6   9   6       26.39       17.73      5.09 o 
   7   9   6       28.89       22.67      9.06 o 
   8   9   6        1.63        1.96     17.59 o 
   9   9   6       19.98       15.32      5.08 o 
  10   9   6        3.38       17.70     11.25 o 
  11   9   6        3.53        5.40      9.65 o 
  12   9   6        2.33        6.11      9.93 o 
  13   9   6       12.74       10.45      8.82 o 
 -11  10   6        8.91       46.86     13.36 o 
 -10  10   6       25.24       26.46     13.48 o 
  -9  10   6       33.78       21.75     13.67 o 
  -8  10   6       10.81       -8.76      8.76 o 
  -7  10   6        8.88       34.35     10.53 o 
  -6  10   6       34.39       49.63     12.02 o 
  -5  10   6       22.12        8.72      8.05 o 
  -4  10   6        6.84       -9.40      9.40 o 
  -3  10   6      390.21      386.28     25.23 o 
  -2  10   6      126.78      122.20     15.51 o 
  -1  10   6      362.23      378.54     23.81 o 
   0  10   6       11.61        5.02      6.27 o 
   1  10   6      124.06      128.16     13.81 o 
   2  10   6       20.10       18.25      6.99 o 
   3  10   6        1.93       -2.00      6.15 o 
   4  10   6       57.14       59.88     11.49 o 
   5  10   6       40.92       47.94     11.11 o 
   6  10   6       28.51       21.16      5.87 o 
   7  10   6       71.82       75.88     10.51 o 
   8  10   6      161.97      157.72     16.65 o 
   9  10   6       32.39       21.44     15.89 o 
  10  10   6        1.27      -13.26     13.26 o 
  11  10   6        3.67      -11.72     11.72 o 
  12  10   6        0.03      -12.98     12.98 o 
 -10  11   6       27.15       17.94      7.95 o 
  -9  11   6       36.51       24.56      7.54 o 
  -8  11   6      171.71      135.16     13.20 o 
  -7  11   6        0.78       23.87     11.00 o 
  -6  11   6       96.85      118.03     16.27 o 
  -5  11   6       22.38       11.04      8.82 o 
  -4  11   6      236.65      189.59     19.15 o 
  -3  11   6       64.96       51.99     11.77 o 
  -2  11   6       47.49       49.22     12.84 o 
  -1  11   6      134.07      149.66     16.78 o 
   0  11   6        1.63        3.96      6.18 o 
   1  11   6        4.99       13.22      6.52 o 
   2  11   6      134.77      132.47     14.25 o 
   3  11   6        3.54        8.78      6.53 o 
   4  11   6       80.51       72.01     12.10 o 
   5  11   6       17.71       31.52     11.64 o 
   6  11   6      136.66      128.59     28.65 o 
   7  11   6        7.42       -1.55      5.87 o 
   8  11   6        2.40       -2.04     12.69 o 
   9  11   6        0.61      -12.66     12.66 o 
  10  11   6        1.92      -16.49     16.49 o 
  11  11   6        0.18      -15.28     15.28 o 
  12  11   6       11.97       -8.02     12.19 o 
  -9  12   6        4.29       -8.91      8.91 o 
  -8  12   6       36.93       25.52      8.61 o 
  -7  12   6       45.58       61.31     15.51 o 
  -6  12   6        9.99        0.95     10.14 o 
  -5  12   6      102.68       76.12     14.98 o 
  -4  12   6        9.99      -11.81     14.69 o 
  -3  12   6       93.66       90.70     15.70 o 
  -2  12   6       65.88       73.35     14.51 o 
  -1  12   6      131.30      159.54     17.48 o 
   0  12   6       42.08       42.36     10.04 o 
   1  12   6      137.61      138.37     14.76 o 
   2  12   6      218.94      242.74     19.22 o 
   3  12   6       36.90       23.49      7.29 o 
   4  12   6       91.50       87.69     12.80 o 
   5  12   6       10.58       34.80     11.26 o 
   6  12   6       57.63       58.83     18.46 o 
   7  12   6       47.49       50.32      8.84 o 
   8  12   6        7.36       12.90      5.98 o 
   9  12   6       25.24       23.38     10.90 o 
  10  12   6        8.31      -12.92     12.92 o 
  11  12   6        0.11      -12.08     12.08 o 
  -9  13   6        0.49      -15.99     15.99 o 
  -8  13   6        4.49      -17.60     25.93 o 
  -7  13   6       97.31       55.01     14.52 o 
  -6  13   6        4.16      -15.66     15.66 o 
  -5  13   6       38.98       21.54     13.23 o 
  -4  13   6        0.10      -11.15     11.15 o 
  -3  13   6      220.21      242.23     23.13 o 
  -2  13   6        9.36        5.98      8.23 o 
  -1  13   6        1.75       12.22      9.32 o 
   0  13   6      110.23       94.57     10.49 o 
   1  13   6        7.16       14.47      7.61 o 
   2  13   6       70.09       62.63     11.35 o 
   3  13   6        4.57       16.51      8.45 o 
   4  13   6        9.83       -7.40      8.35 o 
   5  13   6        0.53       -9.49      9.49 o 
   6  13   6        2.20       13.49     22.37 o 
   7  13   6       38.99       63.88     20.11 o 
   8  13   6       39.97       54.05     12.77 o 
   9  13   6       18.83       29.34     11.82 o 
  10  13   6        3.15       18.92     10.36 o 
  -8  14   6       21.08      -16.65     16.65 o 
  -7  14   6       11.55      -15.14     15.14 o 
  -6  14   6        0.25        1.22     11.50 o 
  -5  14   6        4.29        5.61     10.60 o 
  -4  14   6       23.07       63.25     16.00 o 
  -3  14   6        3.83        7.42      9.34 o 
  -2  14   6       68.74       60.78     13.44 o 
  -1  14   6       30.65       29.85     11.21 o 
   0  14   6      101.84      101.20     14.77 o 
   1  14   6        3.35        7.26      7.27 o 
   2  14   6        5.91        6.04      7.31 o 
   3  14   6       24.01       30.36      9.65 o 
   4  14   6       21.34       16.11      7.83 o 
   5  14   6       15.53       16.95      8.68 o 
   6  14   6       51.63       39.56     15.04 o 
   7  14   6        7.59       23.42      7.27 o 
   8  14   6       14.01       38.35     36.79 o 
   9  14   6        1.25       44.98     13.98 o 
  -7  15   6       27.67       11.24     10.62 o 
  -6  15   6        2.87       25.56     13.35 o 
  -5  15   6       18.44       61.62     16.40 o 
  -4  15   6        1.17       29.86     13.18 o 
  -3  15   6        5.00       -7.56     10.22 o 
  -2  15   6       41.45       41.22     12.21 o 
  -1  15   6       29.37       30.72     10.52 o 
   0  15   6       25.77       29.50     10.95 o 
   1  15   6        3.43       13.53      6.22 o 
   2  15   6        6.41        7.02      7.09 o 
   3  15   6       32.93       42.00     11.19 o 
   4  15   6       12.75       27.09     10.63 o 
   5  15   6        0.19       -3.14      7.22 o 
   6  15   6        0.78        1.73      5.82 o 
   7  15   6        1.08       -1.99     17.24 o 
   8  15   6       15.65        3.82      6.95 o 
  -5  16   6       30.47       42.49     14.81 o 
  -4  16   6       34.65       60.01     15.94 o 
  -3  16   6       86.02       94.02     15.84 o 
  -2  16   6        1.03       -0.34      8.82 o 
  -1  16   6       18.46       28.13     12.02 o 
   0  16   6        8.27       17.77     10.66 o 
   1  16   6        0.04       14.89     10.23 o 
   2  16   6        0.58        9.34      8.86 o 
   3  16   6        1.80        3.40      7.98 o 
   4  16   6       19.60       21.07      9.06 o 
   5  16   6        1.59       14.11      6.75 o 
   6  16   6        7.50       15.09      6.44 o 
   7  16   6        1.86       11.53      8.82 o 
  -3  17   6        0.27       23.19     12.11 o 
  -2  17   6       35.70       31.96     11.69 o 
  -1  17   6        1.99        1.07      8.81 o 
   0  17   6       69.10       75.90     14.39 o 
   1  17   6        3.20       10.46      9.84 o 
   2  17   6       43.63       39.45      7.96 o 
   3  17   6        0.83        9.76      9.18 o 
   4  17   6       13.84       21.80      9.87 o 
   5  17   6        3.33       15.86      9.89 o 
  -1 -17   7        9.89       15.40      7.94 o 
   0 -17   7        3.09        1.60      6.32 o 
   1 -17   7       18.38       27.68      7.85 o 
   2 -17   7        1.61        3.53      6.34 o 
   3 -17   7       15.39       15.66      6.83 o 
  -4 -16   7        1.50        8.34     10.03 o 
  -3 -16   7        6.61        3.12      9.73 o 
  -2 -16   7        7.29       10.67     10.82 o 
  -1 -16   7       17.81       25.45     12.40 o 
   0 -16   7       44.30       30.85      8.45 o 
   1 -16   7       44.96       57.55      9.91 o 
   2 -16   7        0.15        5.40     10.24 o 
   3 -16   7       44.18       52.55      9.40 o 
   4 -16   7        1.04       -0.83      6.45 o 
   5 -16   7       27.74       39.58     13.48 o 
   6 -16   7        6.22       36.03     14.71 o 
  -6 -15   7        7.78       16.72     12.53 o 
  -5 -15   7       11.16        8.74     10.17 o 
  -4 -15   7       29.97       26.22     13.17 o 
  -3 -15   7        0.49       -9.62      9.62 o 
  -2 -15   7        4.50        0.37     10.42 o 
  -1 -15   7        3.27       14.76     11.58 o 
   0 -15   7        0.40        2.30      6.62 o 
   1 -15   7       56.70       69.81     10.36 o 
   2 -15   7        1.85       18.46      7.27 o 
   3 -15   7       17.06       21.71      7.04 o 
   4 -15   7        1.16       11.82      6.82 o 
   5 -15   7       10.49       -1.53      6.31 o 
   6 -15   7       39.60       82.07     17.15 o 
   7 -15   7        5.44       33.63     14.29 o 
  -7 -14   7        2.13       17.31     12.19 o 
  -6 -14   7       11.60       12.75     10.18 o 
  -5 -14   7       10.51       -4.49     10.93 o 
  -4 -14   7       26.05       35.53     13.00 o 
  -3 -14   7        3.14       -5.81     10.62 o 
  -2 -14   7        2.70        8.79     10.43 o 
  -1 -14   7       14.87       18.16     10.45 o 
   0 -14   7       15.07       12.18     10.11 o 
   1 -14   7       64.65       65.49      9.71 o 
   2 -14   7       10.71       15.26     15.15 o 
   3 -14   7        4.47       13.79      7.32 o 
   4 -14   7       75.71       89.34     13.52 o 
   5 -14   7       53.88       52.44      8.96 o 
   6 -14   7       76.92       94.06     11.50 o 
   7 -14   7       16.00       17.45     12.67 o 
   8 -14   7       76.97       64.13     15.89 o 
   9 -14   7        2.96       -4.92     12.47 o 
  -8 -13   7       33.35       19.32      9.81 o 
  -7 -13   7        0.35      -10.08     10.08 o 
  -6 -13   7       14.11        8.76     15.07 o 
  -5 -13   7        9.16        0.97     16.13 o 
  -4 -13   7        4.27       13.19     10.11 o 
  -3 -13   7       13.23       20.25     10.69 o 
  -2 -13   7        6.02       16.33     11.01 o 
  -1 -13   7       26.39       57.35     14.00 o 
   0 -13   7       26.18       34.98     11.94 o 
   1 -13   7      192.77      189.18     13.92 o 
   2 -13   7       32.19       58.31      9.05 o 
   3 -13   7      175.03      199.25     14.31 o 
   4 -13   7       15.08       20.14      9.97 o 
   5 -13   7        6.64       -4.34      6.54 o 
   6 -13   7       17.99        0.61      6.94 o 
   7 -13   7        0.61       21.92     10.41 o 
   8 -13   7       69.29       42.45     14.45 o 
   9 -13   7       30.80        7.13     11.69 o 
  10 -13   7       29.07       32.55     12.36 o 
  -9 -12   7        5.49       -8.87      8.87 o 
  -8 -12   7       15.80        3.36      7.89 o 
  -7 -12   7       13.37       30.24     10.91 o 
  -6 -12   7        0.45        3.60      6.90 o 
  -5 -12   7       44.04       33.45      9.40 o 
  -4 -12   7       33.67       16.47     11.58 o 
  -3 -12   7       71.44       67.76      8.72 o 
  -2 -12   7       18.80       24.86     10.54 o 
  -1 -12   7      152.77      146.12     17.99 o 
   0 -12   7        2.66        6.45      9.44 o 
   1 -12   7       67.29       70.09     13.16 o 
   2 -12   7       17.41       30.54      7.51 o 
   3 -12   7       10.33       23.80      7.78 o 
   4 -12   7      260.51      252.81     15.96 o 
   5 -12   7        6.10       -3.61      8.25 o 
   6 -12   7      180.80      164.99     14.44 o 
   7 -12   7       42.55       29.80     10.79 o 
   8 -12   7      126.28      130.85     13.58 o 
   9 -12   7       58.40       39.55     13.49 o 
  10 -12   7       19.59        7.54     11.00 o 
 -10 -11   7       12.70       -9.49      9.49 o 
  -9 -11   7        1.85       -5.42      8.12 o 
  -8 -11   7       32.06       13.89      7.87 o 
  -7 -11   7        8.96       -7.91      7.91 o 
  -6 -11   7       19.89       -8.59      8.59 o 
  -5 -11   7        1.10        3.41      5.39 o 
  -4 -11   7        0.33        9.32      6.36 o 
  -3 -11   7       53.49       53.33     16.60 o 
  -2 -11   7        1.68        9.46     13.48 o 
  -1 -11   7      224.91      238.36     12.90 o 
   0 -11   7      325.68      325.53     23.38 o 
   1 -11   7       55.63       46.33     11.60 o 
   2 -11   7      262.85      261.45     14.65 o 
   3 -11   7       80.43       76.38      9.69 o 
   4 -11   7      346.80      350.44     18.44 o 
   5 -11   7        3.62       -4.60      6.71 o 
   6 -11   7      137.50      139.47     12.53 o 
   7 -11   7       50.02       42.94      8.72 o 
   8 -11   7      246.67      259.53     17.05 o 
   9 -11   7       36.56       27.28     14.21 o 
  10 -11   7        4.09       19.91     11.88 o 
  11 -11   7       47.23       33.20     10.37 o 
 -10 -10   7        0.17        6.22      7.79 o 
  -9 -10   7        3.00       -6.65      7.22 o 
  -8 -10   7        0.26       -3.17      6.39 o 
  -7 -10   7        0.31       -6.43      6.43 o 
  -6 -10   7       31.93       22.59      6.67 o 
  -5 -10   7       83.06       87.49      8.66 o 
  -4 -10   7       40.31       25.83      4.99 o 
  -3 -10   7       37.86       39.70      5.36 o 
  -2 -10   7        0.71       -2.64      3.65 o 
  -1 -10   7       71.27       78.52      6.29 o 
   0 -10   7      139.63      142.44      7.26 o 
   1 -10   7        3.00        4.92      3.75 o 
   2 -10   7      318.87      315.79     11.54 o 
   3 -10   7       26.41       28.27      6.54 o 
   4 -10   7      312.49      327.89     17.07 o 
   5 -10   7       17.49       17.15      6.61 o 
   6 -10   7      130.39      133.19     12.25 o 
   7 -10   7       89.08       85.28      9.54 o 
   8 -10   7        2.57       -0.82      5.99 o 
   9 -10   7      176.10      192.31     14.43 o 
  10 -10   7       15.70        8.62      9.49 o 
  11 -10   7       93.62       82.32     14.52 o 
  12 -10   7        0.06       -4.83      9.37 o 
 -11  -9   7        0.71        6.58      8.41 o 
 -10  -9   7        2.79        6.85      7.65 o 
  -9  -9   7        1.46       -3.96      6.43 o 
  -8  -9   7       17.84       18.50      7.99 o 
  -7  -9   7       69.52       82.78     11.90 o 
  -6  -9   7       37.40       41.29      8.67 o 
  -5  -9   7      139.66      134.45     13.24 o 
  -4  -9   7        0.29        2.95      6.81 o 
  -3  -9   7       59.39       53.23      8.79 o 
  -2  -9   7       22.52       23.38      4.33 o 
  -1  -9   7      178.52      163.43      8.47 o 
   0  -9   7       98.67       98.58      6.15 o 
   1  -9   7       25.03       28.02      4.39 o 
   2  -9   7      186.15      180.29      8.78 o 
   3  -9   7        0.43        0.05      6.95 o 
   4  -9   7       74.04       66.69     12.36 o 
   5  -9   7       49.18       64.03      8.52 o 
   6  -9   7      137.79      136.95     10.93 o 
   7  -9   7      178.57      187.98     12.71 o 
   8  -9   7       50.08       63.70      8.93 o 
   9  -9   7       77.96       85.72     10.23 o 
  10  -9   7       21.03       16.21      6.70 o 
  11  -9   7       12.95       33.02     12.04 o 
  12  -9   7       21.81       32.24     11.56 o 
 -11  -8   7        0.65        8.84      7.91 o 
 -10  -8   7       15.19       32.63      9.94 o 
  -9  -8   7        1.39       22.24      9.74 o 
  -8  -8   7        1.14       18.42      8.72 o 
  -7  -8   7       24.72       34.34      8.78 o 
  -6  -8   7        7.34       16.15      6.74 o 
  -5  -8   7       35.94       55.83      8.86 o 
  -4  -8   7       11.25       18.86      5.56 o 
  -3  -8   7      110.07      109.85      8.08 o 
  -2  -8   7      127.95      126.80      7.13 o 
  -1  -8   7       20.64       18.97      3.45 o 
   0  -8   7     1867.15     1802.57     27.63 o 
   1  -8   7       22.98       26.31      3.27 o 
   2  -8   7      784.54      763.44     17.28 o 
   3  -8   7       61.81       67.67      5.58 o 
   4  -8   7      210.83      226.15     12.34 o 
   5  -8   7       91.53      105.33      8.94 o 
   6  -8   7      186.04      204.44     11.96 o 
   7  -8   7      190.85      186.95     11.94 o 
   8  -8   7       70.11       81.09     14.50 o 
   9  -8   7       16.01       34.89      7.45 o 
  10  -8   7       93.19       89.00      9.94 o 
  11  -8   7       46.35       53.40      8.37 o 
  12  -8   7       32.74       44.62     12.09 o 
  13  -8   7        9.66       15.93     10.20 o 
 -12  -7   7        0.26       17.42      9.70 o 
 -11  -7   7        1.96       22.35      9.35 o 
 -10  -7   7        0.34       15.35      9.15 o 
  -9  -7   7        4.66       22.59      9.43 o 
  -8  -7   7        3.09       21.01      8.83 o 
  -7  -7   7       24.30       32.20      7.91 o 
  -6  -7   7        9.72       24.10      7.62 o 
  -5  -7   7       55.63       77.02      9.54 o 
  -4  -7   7       28.09       27.38      5.91 o 
  -3  -7   7       79.04       88.49      8.90 o 
  -2  -7   7      412.53      427.68     11.94 o 
  -1  -7   7      707.01      728.82     15.32 o 
   0  -7   7      354.79      355.06     10.72 o 
   1  -7   7       35.70       34.45      3.26 o 
   2  -7   7      153.51      153.80      7.59 o 
   3  -7   7       49.60       40.83      4.29 o 
   4  -7   7      383.44      378.70     14.55 o 
   5  -7   7      190.05      171.64     10.46 o 
   6  -7   7       88.48       75.24      7.59 o 
   7  -7   7      289.56      299.83     14.06 o 
   8  -7   7       53.34       61.83      6.12 o 
   9  -7   7      249.03      255.56     11.04 o 
  10  -7   7        5.20        1.92      5.34 o 
  11  -7   7       45.13       46.90      8.21 o 
  12  -7   7        1.00       -6.68      8.78 o 
  13  -7   7        3.81       14.61      9.47 o 
 -12  -6   7        1.80       11.68      8.67 o 
 -11  -6   7        1.80        7.72      8.45 o 
 -10  -6   7       14.05        6.00      6.92 o 
  -9  -6   7       49.19       39.26      9.72 o 
  -8  -6   7        0.13        0.14      6.03 o 
  -7  -6   7       35.27       37.88      8.29 o 
  -6  -6   7       11.05       10.74      5.98 o 
  -5  -6   7       89.39       74.90      9.31 o 
  -4  -6   7      139.71      148.74     11.12 o 
  -3  -6   7       55.68       63.60      7.22 o 
  -2  -6   7       71.01       75.92      5.98 o 
  -1  -6   7        9.13       10.13      2.52 o 
   0  -6   7       43.28       48.08      3.90 o 
   1  -6   7      476.33      447.98     15.47 o 
   2  -6   7      342.56      336.51     12.86 o 
   3  -6   7      215.67      192.53      7.96 o 
   4  -6   7      273.27      249.39      9.19 o 
   5  -6   7      609.47      655.47     30.62 o 
   6  -6   7      262.55      250.52      9.41 o 
   7  -6   7      334.15      353.70     11.45 o 
   8  -6   7       42.15       54.93      5.51 o 
   9  -6   7      120.35      111.53      7.54 o 
  10  -6   7       25.81       26.10      4.86 o 
  11  -6   7       71.31       64.43      6.68 o 
  12  -6   7       49.78       64.61      9.36 o 
  13  -6   7       22.13       26.19     11.37 o 
  14  -6   7        2.20        8.01     10.84 o 
 -12  -5   7        0.80        9.39      8.05 o 
 -11  -5   7       10.16       16.64      7.90 o 
 -10  -5   7       45.24       36.80     10.44 o 
  -9  -5   7       24.99       19.06      7.97 o 
  -8  -5   7       24.23       22.54      8.00 o 
  -7  -5   7        8.26        3.36      5.11 o 
  -6  -5   7       57.99       66.94      9.36 o 
  -5  -5   7       46.09       46.62      7.90 o 
  -4  -5   7      218.80      229.06     13.66 o 
  -3  -5   7       53.73       48.78      6.49 o 
  -2  -5   7      275.44      278.03     10.03 o 
  -1  -5   7       17.38       22.01      2.65 o 
   0  -5   7     1645.05     1696.35     18.36 o 
   1  -5   7       66.04       62.52      3.50 o 
   2  -5   7      272.24      275.71      8.54 o 
   3  -5   7      205.97      219.72      8.01 o 
   4  -5   7        7.23       11.06      3.35 o 
   5  -5   7       12.91       14.90      3.00 o 
   6  -5   7       40.67       36.80      4.17 o 
   7  -5   7      287.65      306.48     11.11 o 
   8  -5   7       26.18       23.29      5.85 o 
   9  -5   7       12.27        9.95      3.56 o 
  10  -5   7       19.58       28.06      4.66 o 
  11  -5   7        0.71        5.72      3.82 o 
  12  -5   7       65.30       73.16      8.99 o 
  13  -5   7       23.57       28.92     10.87 o 
  14  -5   7       59.02       60.99     13.44 o 
 -12  -4   7       18.33       14.03      9.29 o 
 -11  -4   7       14.79       23.03      9.76 o 
 -10  -4   7       32.18       27.12      9.65 o 
  -9  -4   7       95.64       86.78     12.92 o 
  -8  -4   7       22.63       24.08      5.55 o 
  -7  -4   7      118.62      113.10      8.58 o 
  -6  -4   7      114.54      119.03      8.21 o 
  -5  -4   7      128.53      145.68     14.68 o 
  -4  -4   7      112.27       93.22      8.98 o 
  -3  -4   7      344.52      348.53     15.14 o 
  -2  -4   7      842.24      848.85     16.32 o 
  -1  -4   7       30.28       32.43      2.94 o 
   0  -4   7      162.86      168.00      5.37 o 
   1  -4   7      242.19      209.59     12.66 o 
   2  -4   7      586.96      582.36     12.62 o 
   3  -4   7      877.58      941.01     15.05 o 
   4  -4   7      219.43      234.66      8.26 o 
   5  -4   7      250.61      257.74      8.30 o 
   6  -4   7        6.67       10.00      1.90 o 
   7  -4   7      576.43      551.91     11.07 o 
   8  -4   7      140.34      138.54      7.55 o 
   9  -4   7      120.33      121.09      7.37 o 
  10  -4   7      129.41      123.66      8.37 o 
  11  -4   7       74.88       73.91      6.96 o 
  12  -4   7        3.32        3.55      7.04 o 
  13  -4   7       35.58       33.02      7.17 o 
  14  -4   7        1.17       -3.63      8.84 o 
 -12  -3   7       13.10        8.01      7.57 o 
 -11  -3   7       58.72       45.73     11.36 o 
 -10  -3   7       37.15       25.96      5.96 o 
  -9  -3   7      230.48      216.43     12.48 o 
  -8  -3   7        1.45        5.42      4.33 o 
  -7  -3   7      116.88      116.13     17.59 o 
  -6  -3   7      114.89      105.10      8.91 o 
  -5  -3   7       37.61       28.16      6.80 o 
  -4  -3   7      301.13      344.88     16.89 o 
  -3  -3   7        2.72        4.59      4.89 o 
  -2  -3   7     2377.75     2471.61     41.27 o 
  -1  -3   7      549.90      599.46     13.03 o 
   0  -3   7       50.90       44.82      2.81 o 
   1  -3   7      613.40      580.89     29.58 o 
   2  -3   7        2.79        4.21      1.77 o 
   3  -3   7      981.44     1021.89     22.11 o 
   4  -3   7       19.42       22.77      2.55 o 
   5  -3   7     2645.89     2591.04     31.48 o 
   6  -3   7       64.29       57.89      3.31 o 
   7  -3   7      339.69      329.82      8.10 o 
   8  -3   7      143.78      133.17      6.56 o 
   9  -3   7      102.65       96.60      5.50 o 
  10  -3   7       91.61       90.03      7.00 o 
  11  -3   7        4.26       12.43      4.40 o 
  12  -3   7       18.65       26.40      6.28 o 
  13  -3   7        0.67       -2.15     13.47 o 
  14  -3   7       40.61       44.03      7.84 o 
 -13  -2   7        1.65        5.15      8.13 o 
 -12  -2   7        1.01       18.96      9.92 o 
 -11  -2   7       38.04       46.51     12.08 o 
 -10  -2   7        2.03        4.82      5.27 o 
  -9  -2   7       12.48       18.38      5.31 o 
  -8  -2   7       79.98       92.49      7.97 o 
  -7  -2   7       39.51       43.82      8.54 o 
  -6  -2   7      252.37      233.88     15.97 o 
  -5  -2   7        1.15        7.13      5.86 o 
  -4  -2   7      356.39      380.05     17.66 o 
  -3  -2   7       40.81       50.33      7.15 o 
  -2  -2   7      231.29      262.28      9.03 o 
  -1  -2   7     1817.95     1789.10     30.76 o 
   0  -2   7      231.22      198.30      7.64 o 
   1  -2   7     2425.23     2548.31     51.25 o 
   2  -2   7      143.53      155.13      5.57 o 
   3  -2   7      715.36      749.01     13.80 o 
   4  -2   7        8.98       12.29      2.45 o 
   5  -2   7        7.07       12.72      1.83 o 
   6  -2   7     2056.56     2029.22     27.92 o 
   7  -2   7       10.45       14.04      2.33 o 
   8  -2   7      502.59      500.39     10.70 o 
   9  -2   7      107.39       97.46      5.52 o 
  10  -2   7      125.13      113.80      6.16 o 
  11  -2   7        2.34        3.26      7.07 o 
  12  -2   7       49.84       41.56      7.32 o 
  13  -2   7        7.35        5.80      5.79 o 
  14  -2   7       26.15       22.16      6.75 o 
 -13  -1   7        0.56       -2.87      7.02 o 
 -12  -1   7        0.04        7.45      9.18 o 
 -11  -1   7        5.31       13.73      5.59 o 
 -10  -1   7        4.93       18.53      5.83 o 
  -9  -1   7       38.62       46.89     10.04 o 
  -8  -1   7       35.42       36.36      7.75 o 
  -7  -1   7        0.27        1.36      5.43 o 
  -6  -1   7      667.82      683.66     25.43 o 
  -5  -1   7       22.43       37.56      7.62 o 
  -4  -1   7      834.34      832.66     25.26 o 
  -3  -1   7       11.84       30.64      4.62 o 
  -2  -1   7      355.27      333.34      7.54 o 
  -1  -1   7      334.48      336.60      7.43 o 
   0  -1   7      609.05      626.70     10.05 o 
   1  -1   7     1454.65     1368.95     43.05 o 
   2  -1   7       98.32       90.85      3.31 o 
   3  -1   7     1166.14     1091.55     17.86 o 
   4  -1   7      450.11      448.95      6.65 o 
   5  -1   7     1607.73     1595.23     19.00 o 
   6  -1   7      900.84      861.01     10.64 o 
   7  -1   7      331.08      318.81      7.10 o 
   8  -1   7       63.22       67.90      4.53 o 
   9  -1   7       26.91       29.66      3.71 o 
  10  -1   7      140.00      133.78      7.72 o 
  11  -1   7       29.00       35.49      5.19 o 
  12  -1   7       26.92       25.62      6.59 o 
  13  -1   7       36.12       35.11     10.41 o 
  14  -1   7        0.47       -3.60      6.90 o 
  15  -1   7        2.72        4.05      7.66 o 
 -13   0   7       14.19       16.75      9.51 o 
 -12   0   7        2.12        7.11      8.24 o 
 -11   0   7        3.25       13.83      5.86 o 
 -10   0   7       30.44       26.77      9.21 o 
  -9   0   7        8.47       14.17      7.77 o 
  -8   0   7       69.18       69.76     10.25 o 
  -7   0   7       32.51       23.96      8.38 o 
  -6   0   7        8.91        7.21      5.29 o 
  -5   0   7      170.23      157.78      7.83 o 
  -4   0   7      738.56      744.83     13.32 o 
  -3   0   7     1627.08     1621.84     15.33 o 
  -2   0   7       85.20       75.81      3.60 o 
  -1   0   7     1938.98     2059.59     16.88 o 
   0   0   7       15.86       22.35      2.27 o 
   1   0   7      771.71      764.52     18.12 o 
   2   0   7      257.94      241.97      3.91 o 
   3   0   7      110.76       81.55      2.93 o 
   4   0   7      266.97      267.59      5.20 o 
   5   0   7     1081.68     1031.16     10.98 o 
   6   0   7       76.58       80.57      3.58 o 
   7   0   7       81.90       76.67      3.79 o 
   8   0   7      308.51      309.79      7.62 o 
   9   0   7       16.51       26.59      3.69 o 
  10   0   7       27.66       33.37      5.90 o 
  11   0   7       59.11       62.69      6.35 o 
  12   0   7       11.86       18.21      4.80 o 
  13   0   7       17.69       24.89      9.86 o 
  14   0   7        5.31        4.36      7.49 o 
  15   0   7       12.03        5.95      8.40 o 
 -13   1   7       12.68       20.41     10.54 o 
 -12   1   7        0.71       12.54      9.20 o 
 -11   1   7       35.55       43.69     10.81 o 
 -10   1   7       60.37       49.83     10.07 o 
  -9   1   7       10.62        2.42      4.80 o 
  -8   1   7      185.63      200.39     11.09 o 
  -7   1   7       40.80       35.33      7.41 o 
  -6   1   7       60.65       56.78      5.83 o 
  -5   1   7      521.52      531.12     14.73 o 
  -4   1   7      997.86     1010.62     16.13 o 
  -3   1   7      221.70      253.52      4.82 o 
  -2   1   7      384.34      401.56      5.75 o 
  -1   1   7      480.91      480.31      7.78 o 
   0   1   7      274.83      289.35      6.32 o 
   1   1   7      480.22      443.93     10.11 o 
   2   1   7      220.60      231.66      4.72 o 
   3   1   7      555.09      587.71      8.47 o 
   4   1   7       48.95       49.30      2.47 o 
   5   1   7      144.31      131.97      4.16 o 
   6   1   7      159.16      165.25      5.50 o 
   7   1   7        0.70        2.04      1.91 o 
   8   1   7       77.30       84.57      4.65 o 
   9   1   7       18.29       21.87      3.65 o 
  10   1   7       72.07       82.09      7.88 o 
  11   1   7        8.49       18.87      7.48 o 
  12   1   7       56.43       59.47      8.27 o 
  13   1   7        2.70        7.44      4.83 o 
  14   1   7        2.08        1.83      8.14 o 
  15   1   7        0.52        4.27      8.05 o 
 -13   2   7       21.36       38.70     11.97 o 
 -12   2   7       38.04       39.70     10.52 o 
 -11   2   7        7.08       12.20      8.90 o 
 -10   2   7      116.44      103.92      9.45 o 
  -9   2   7       21.87       28.70      6.16 o 
  -8   2   7       51.46       58.96      6.75 o 
  -7   2   7        4.53        5.32      3.76 o 
  -6   2   7      213.60      217.35     10.22 o 
  -5   2   7      541.35      532.28      9.31 o 
  -4   2   7      244.07      246.72      6.55 o 
  -3   2   7      651.55      649.01      9.91 o 
  -2   2   7       62.02       61.67      2.40 o 
  -1   2   7      909.48      879.82      7.57 o 
   0   2   7      272.76      297.51      5.90 o 
   1   2   7      301.52      291.08      5.25 o 
   2   2   7     1312.57     1324.39     11.32 o 
   3   2   7      672.51      696.89      9.45 o 
   4   2   7      697.68      706.21     10.11 o 
   5   2   7        0.40       -0.49      2.04 o 
   6   2   7      836.94      739.06     13.65 o 
   7   2   7      238.50      242.85      9.98 o 
   8   2   7      154.04      144.42      8.23 o 
   9   2   7       16.07       22.04      7.26 o 
  10   2   7       20.19       31.16      8.40 o 
  11   2   7        5.04        7.73      6.89 o 
  12   2   7       10.35       21.43      8.50 o 
  13   2   7       75.73       89.26      9.88 o 
  14   2   7        0.02      -10.20     10.20 o 
 -12   3   7       26.38       34.08     10.75 o 
 -11   3   7        0.18        5.78      5.42 o 
 -10   3   7        1.60        4.10      5.51 o 
  -9   3   7       20.25       21.91      6.11 o 
  -8   3   7        2.39       12.07      4.82 o 
  -7   3   7       64.62       69.67      6.79 o 
  -6   3   7       52.00       52.65      5.60 o 
  -5   3   7       28.22       28.31      2.83 o 
  -4   3   7       13.91       13.88      2.19 o 
  -3   3   7     1104.10     1075.12     13.33 o 
  -2   3   7       28.17       30.80      2.46 o 
  -1   3   7      633.43      626.58     11.92 o 
   0   3   7      397.95      364.49      4.97 o 
   1   3   7     2101.76     2171.22     13.12 o 
   2   3   7      107.06       97.93      3.29 o 
   3   3   7      106.86      118.59      3.36 o 
   4   3   7       33.27       45.48      3.73 o 
   5   3   7       83.94       89.60     10.42 o 
   6   3   7       44.59       56.15      4.95 o 
   7   3   7        5.05        7.76      3.20 o 
   8   3   7        7.64        2.16      2.85 o 
   9   3   7       47.88       55.72      6.44 o 
  10   3   7        8.73       12.83      6.84 o 
  11   3   7       99.97      106.65     14.00 o 
  12   3   7        0.20        8.62      7.38 o 
  13   3   7        2.43       -5.12      6.97 o 
  14   3   7       13.00       21.74     18.80 o 
 -12   4   7        9.84        6.19      6.69 o 
 -11   4   7       39.95       49.20      7.91 o 
 -10   4   7       66.26       73.23      8.56 o 
  -9   4   7        2.00       10.42      5.74 o 
  -8   4   7       91.66       96.12      8.83 o 
  -7   4   7      108.90      104.74      8.47 o 
  -6   4   7       13.20       18.61      4.29 o 
  -5   4   7       42.17       42.11      3.48 o 
  -4   4   7      324.34      318.93      8.19 o 
  -3   4   7      414.46      459.55      9.30 o 
  -2   4   7       16.00       17.64      2.32 o 
  -1   4   7      510.30      528.77      8.27 o 
   0   4   7        3.70        7.04      1.35 o 
   1   4   7      184.90      194.15      4.75 o 
   2   4   7      287.92      283.74      5.77 o 
   3   4   7       85.68       80.92      3.17 o 
   4   4   7      496.15      474.43     14.09 o 
   5   4   7       32.42       35.20      4.60 o 
   6   4   7      203.10      235.45     10.29 o 
   7   4   7       63.03       60.53      5.82 o 
   8   4   7      107.90      109.26      7.59 o 
   9   4   7       48.28       58.56      6.17 o 
  10   4   7       15.64       12.02      6.46 o 
  11   4   7        6.52        6.91      6.24 o 
  12   4   7        5.92        1.23      6.97 o 
  13   4   7        3.28       -6.07      8.23 o 
  14   4   7        0.28       -8.93      8.93 o 
 -12   5   7       37.27       40.36      8.03 o 
 -11   5   7        8.48       15.60      6.64 o 
 -10   5   7       49.28       52.18      8.26 o 
  -9   5   7       24.70       37.88      7.03 o 
  -8   5   7      200.67      196.73     11.86 o 
  -7   5   7       66.57       72.86      7.65 o 
  -6   5   7        5.12       11.56      4.56 o 
  -5   5   7      349.48      349.04      9.35 o 
  -4   5   7      214.84      211.61      7.16 o 
  -3   5   7      929.87      900.43     22.40 o 
  -2   5   7      131.70      137.95      6.79 o 
  -1   5   7      136.43      139.42      4.75 o 
   0   5   7      524.92      546.55      8.15 o 
   1   5   7       28.74       30.22      2.26 o 
   2   5   7      805.57      802.67     11.62 o 
   3   5   7      977.40      941.53     11.14 o 
   4   5   7      409.32      403.61      6.82 o 
   5   5   7       55.24       39.44      8.78 o 
   6   5   7      184.34      165.71      9.22 o 
   7   5   7      173.25      181.10      9.90 o 
   8   5   7       51.08       39.10      5.16 o 
   9   5   7       62.02       57.76     15.67 o 
  10   5   7       29.04       27.29      8.84 o 
  11   5   7        1.08       -0.01      6.95 o 
  12   5   7        1.88       -9.58      9.58 o 
  13   5   7       19.35       -9.28      9.66 o 
  14   5   7        0.23      -11.82     11.82 o 
 -12   6   7       11.06       23.03      7.54 o 
 -11   6   7       22.77       34.65      8.05 o 
 -10   6   7        6.61        8.40      6.07 o 
  -9   6   7        0.99        5.90     14.61 o 
  -8   6   7        1.01        1.57      5.03 o 
  -7   6   7      188.13      196.87     11.40 o 
  -6   6   7       26.59       27.70      5.22 o 
  -5   6   7      247.33      240.37      8.50 o 
  -4   6   7        2.94        6.28      2.47 o 
  -3   6   7      506.33      488.37     20.48 o 
  -2   6   7      205.68      220.82     12.19 o 
  -1   6   7      553.94      543.03     11.63 o 
   0   6   7      295.82      294.68      6.95 o 
   1   6   7      393.71      407.21     10.13 o 
   2   6   7       84.05       89.56      3.52 o 
   3   6   7        1.19        0.59      3.77 o 
   4   6   7      400.54      373.76      9.84 o 
   5   6   7      223.74      226.96     10.95 o 
   6   6   7      114.90      106.58      8.04 o 
   7   6   7       31.07       39.70      9.45 o 
   8   6   7       32.57       31.94      8.25 o 
   9   6   7      100.49       99.64     19.04 o 
  10   6   7        2.67      -11.69     11.69 o 
  11   6   7      128.86      105.40     14.76 o 
  12   6   7        1.68      -12.13     12.13 o 
  13   6   7       20.28       -8.88      9.38 o 
  14   6   7        7.84       -6.03      7.76 o 
 -12   7   7       21.19       25.16      7.21 o 
 -11   7   7        1.58       16.15      9.99 o 
 -10   7   7        1.38        8.23      6.66 o 
  -9   7   7      166.82      159.73     13.48 o 
  -8   7   7        1.81       -2.94      5.46 o 
  -7   7   7      422.44      410.20     36.00 o 
  -6   7   7        0.64        4.22      5.49 o 
  -5   7   7      114.41      115.38      8.44 o 
  -4   7   7      259.36      257.35     15.06 o 
  -3   7   7       21.11       33.65      6.40 o 
  -2   7   7      386.54      378.72     12.20 o 
  -1   7   7       99.84       99.89      6.17 o 
   0   7   7      526.70      458.26     10.19 o 
   1   7   7       66.13       54.06      3.16 o 
   2   7   7      355.25      363.96     13.23 o 
   3   7   7      208.66      196.62      6.68 o 
   4   7   7      393.00      389.62     14.47 o 
   5   7   7      216.64      217.98     11.44 o 
   6   7   7       19.49       22.34     11.74 o 
   7   7   7       50.54       56.91      6.85 o 
   8   7   7        3.36        5.55      5.55 o 
   9   7   7       39.24       52.12      8.63 o 
  10   7   7       16.55       45.68     12.79 o 
  11   7   7       76.44       93.94     16.39 o 
  12   7   7        0.23       26.33     10.38 o 
  13   7   7        2.07       14.03     11.41 o 
 -11   8   7       19.01       30.50      8.48 o 
 -10   8   7       51.58       53.32      8.92 o 
  -9   8   7       68.79       72.87      9.38 o 
  -8   8   7       87.68       96.21     10.04 o 
  -7   8   7       18.97       15.37      6.17 o 
  -6   8   7       37.44       33.37      6.63 o 
  -5   8   7      110.66      118.26     12.51 o 
  -4   8   7      166.29      155.90     13.12 o 
  -3   8   7       91.47       96.35      7.03 o 
  -2   8   7      170.74      197.76      9.20 o 
  -1   8   7       21.06        8.20      4.93 o 
   0   8   7       73.17       68.15     10.98 o 
   1   8   7      528.07      480.05     13.73 o 
   2   8   7       56.07       57.78      4.84 o 
   3   8   7      297.05      282.22      9.73 o 
   4   8   7       34.98       35.79     11.76 o 
   5   8   7      173.70      168.18     10.91 o 
   6   8   7        2.82        2.28      5.16 o 
   7   8   7       80.37       81.24     11.73 o 
   8   8   7       77.22       91.66      8.96 o 
   9   8   7        0.58       -0.93      4.73 o 
  10   8   7       18.86       35.70     12.47 o 
  11   8   7        5.14       21.68     11.20 o 
  12   8   7       12.35       27.25     12.53 o 
  13   8   7        1.83        5.56      9.76 o 
 -11   9   7       31.64       55.83      9.88 o 
 -10   9   7        0.09        1.18     18.84 o 
  -9   9   7       22.38       17.91      7.50 o 
  -8   9   7       37.60       41.05      8.20 o 
  -7   9   7       83.25       75.75      9.43 o 
  -6   9   7        2.03        4.17     24.12 o 
  -5   9   7      182.74      191.27     17.09 o 
  -4   9   7       89.97       75.07     10.14 o 
  -3   9   7      166.69      214.44     16.97 o 
  -2   9   7      384.89      410.43     22.99 o 
  -1   9   7        0.52       -8.93      8.93 o 
   0   9   7      205.65      228.15     19.26 o 
   1   9   7       32.62       35.43      9.04 o 
   2   9   7      171.08      173.54      9.18 o 
   3   9   7       22.10       17.60      3.48 o 
   4   9   7       45.89       49.79     10.63 o 
   5   9   7       37.92       47.65     15.44 o 
   6   9   7       62.61       63.71      7.79 o 
   7   9   7      208.37      212.84     13.90 o 
   8   9   7       13.36       -4.25     27.85 o 
   9   9   7       55.52       35.03     17.62 o 
  10   9   7        5.61       -8.07     10.23 o 
  11   9   7        6.57       -8.31     10.59 o 
  12   9   7        1.96        3.61      9.27 o 
  13   9   7        1.93      -13.78     13.78 o 
 -10  10   7        0.57        0.53      7.01 o 
  -9  10   7       13.53        6.04      8.04 o 
  -8  10   7       23.24        1.01     12.23 o 
  -7  10   7       33.18       41.29     13.99 o 
  -6  10   7       78.32       88.47     13.44 o 
  -5  10   7       63.64       80.56     12.72 o 
  -4  10   7      140.00      132.01     15.37 o 
  -3  10   7        0.08       13.49      8.50 o 
  -2  10   7       16.52       13.37      8.87 o 
  -1  10   7      108.90      104.39     13.90 o 
   0  10   7       57.66       68.84     10.80 o 
   1  10   7       93.31      108.66     13.26 o 
   2  10   7      127.42      119.11     13.17 o 
   3  10   7      214.46      211.13     17.49 o 
   4  10   7       13.05        2.22      6.41 o 
   5  10   7      338.45      348.03     16.39 o 
   6  10   7        0.76        5.73      5.43 o 
   7  10   7        1.64        1.99      7.02 o 
   8  10   7        0.74       -4.86     21.15 o 
   9  10   7        9.19        1.79      6.05 o 
  10  10   7       10.55      -15.05     15.05 o 
  11  10   7        3.93      -14.43     14.43 o 
  12  10   7       10.82      -14.53     14.53 o 
 -10  11   7        0.09        9.24      9.08 o 
  -9  11   7       16.88       11.36      6.98 o 
  -8  11   7        1.49       -9.37      9.37 o 
  -7  11   7        1.25       10.42     25.09 o 
  -6  11   7       19.44       23.88     11.24 o 
  -5  11   7        0.28       -3.16      8.43 o 
  -4  11   7       87.07       77.39     13.18 o 
  -3  11   7      209.18      190.14     20.20 o 
  -2  11   7      161.71      137.62     17.14 o 
  -1  11   7       83.92       91.59     14.08 o 
   0  11   7      166.69      173.91     14.71 o 
   1  11   7       39.50       37.38      9.24 o 
   2  11   7       41.35       34.75      9.38 o 
   3  11   7       40.59       41.14      8.89 o 
   4  11   7        0.40       -7.78      8.10 o 
   5  11   7       34.22       36.72     15.32 o 
   6  11   7       14.93       24.67     18.72 o 
   7  11   7       36.81       44.63      9.82 o 
   8  11   7        1.38       10.47      5.78 o 
   9  11   7       10.88        1.37      5.78 o 
  10  11   7        6.18      -13.32     13.32 o 
  11  11   7       15.46      -10.31     11.33 o 
  -9  12   7       13.42        5.07      7.42 o 
  -8  12   7       45.63       20.19     21.85 o 
  -7  12   7        1.71       -2.54      7.73 o 
  -6  12   7        3.53        0.75      9.35 o 
  -5  12   7       25.35       21.73      9.57 o 
  -4  12   7       87.19       54.22     12.68 o 
  -3  12   7       17.74       -6.93     13.40 o 
  -2  12   7        7.70       18.90      9.29 o 
  -1  12   7       28.44       35.26     10.55 o 
   0  12   7        2.07        8.38      5.56 o 
   1  12   7       87.11       70.14     12.38 o 
   2  12   7        0.62        7.14      7.11 o 
   3  12   7       41.69       43.05     10.23 o 
   4  12   7        0.08       -9.05      9.05 o 
   5  12   7        0.81      -10.16     10.16 o 
   6  12   7        4.32       16.88     18.59 o 
   7  12   7       21.43       33.19     20.24 o 
   8  12   7        6.56       18.32      9.79 o 
   9  12   7        0.33       13.30     11.31 o 
  10  12   7       18.61       19.64     11.41 o 
  11  12   7        4.15       10.16      9.16 o 
  -8  13   7        8.30      -16.08     17.47 o 
  -7  13   7        0.15       -9.45      9.45 o 
  -6  13   7        8.34        4.07     10.32 o 
  -5  13   7        1.64      -15.39     15.39 o 
  -4  13   7       17.97       37.12     13.17 o 
  -3  13   7       73.73       53.98     12.30 o 
  -2  13   7       57.93       49.58     12.56 o 
  -1  13   7       47.46       61.35     12.77 o 
   0  13   7       17.68       35.94     10.36 o 
   1  13   7       35.18       39.86     10.19 o 
   2  13   7       10.23       18.46      8.37 o 
   3  13   7       19.90       17.46      8.45 o 
   4  13   7       21.40        7.58      7.26 o 
   5  13   7       45.26       38.09      9.04 o 
   6  13   7       24.20       31.49     11.39 o 
   7  13   7        3.93       19.46     22.66 o 
   8  13   7       14.05       41.35     23.99 o 
   9  13   7        9.26       35.04     13.99 o 
  10  13   7        5.56       30.32     12.76 o 
  -7  14   7       23.84       14.42     20.24 o 
  -6  14   7       54.30       62.35     33.86 o 
  -5  14   7        0.70       -7.67     11.15 o 
  -4  14   7       64.36       52.48     14.29 o 
  -3  14   7       27.83       13.32      9.20 o 
  -2  14   7       57.47       78.12     14.66 o 
  -1  14   7       31.88       36.44     10.89 o 
   0  14   7        0.61       17.27      9.98 o 
   1  14   7       17.66       26.73      9.46 o 
   2  14   7       72.57       69.30     12.72 o 
   3  14   7       41.37       50.95     11.41 o 
   4  14   7        2.57        3.01      7.67 o 
   5  14   7        1.19        0.05     11.23 o 
   6  14   7        1.17       -2.81      7.88 o 
   7  14   7        6.58        0.33     11.91 o 
   8  14   7        0.53       -5.82      5.82 o 
   9  14   7        3.38       29.42     12.63 o 
  -6  15   7       25.81       34.37     10.64 o 
  -5  15   7       50.79       57.43     16.01 o 
  -4  15   7       48.22       81.43     17.52 o 
  -3  15   7        4.54       10.86      9.90 o 
  -2  15   7       19.80       11.19      9.16 o 
  -1  15   7       37.33       41.88     11.86 o 
   0  15   7        0.04       14.13      9.31 o 
   1  15   7       39.16       46.86      7.80 o 
   2  15   7       41.33       55.12     12.40 o 
   3  15   7       81.52       90.26     14.51 o 
   4  15   7       15.38       19.57      9.80 o 
   5  15   7        2.35        2.42      5.86 o 
   6  15   7       16.23       19.59      6.93 o 
   7  15   7        0.03        2.34      8.59 o 
   8  15   7        4.62       -7.87     19.28 o 
  -4  16   7        0.32       25.42     12.34 o 
  -3  16   7       21.30       55.85     15.03 o 
  -2  16   7        0.11       10.10      8.50 o 
  -1  16   7       10.50       10.56      9.14 o 
   0  16   7        0.43        0.12      8.45 o 
   1  16   7       17.02       16.23      9.31 o 
   2  16   7        0.63       12.58      8.37 o 
   3  16   7        0.56       -1.11      6.82 o 
   4  16   7        2.80       15.13      7.42 o 
   5  16   7        0.18        6.17      9.21 o 
   6  16   7       13.07       15.19      6.70 o 
   7  16   7        7.25       13.26     10.20 o 
  -2  17   7        4.71       13.33      9.65 o 
  -1  17   7        2.30        1.89      8.65 o 
   0  17   7        4.02       13.68      9.08 o 
   1  17   7        4.19       13.56      8.78 o 
   2  17   7        1.24        0.23      7.95 o 
   3  17   7        5.05       15.08      6.87 o 
   4  17   7       15.52       32.34      8.30 o 
   0 -17   8        9.50       12.07     14.63 o 
   1 -17   8        0.26       14.19      7.42 o 
   2 -17   8        6.67       22.64     11.60 o 
  -3 -16   8        2.54       21.19     12.79 o 
  -2 -16   8        1.96       25.01     13.44 o 
  -1 -16   8        0.81        9.99     11.13 o 
   0 -16   8       33.75       34.72      8.86 o 
   1 -16   8        5.15        4.83      6.74 o 
   2 -16   8       14.50       17.91      7.05 o 
   3 -16   8        2.01       11.71      7.13 o 
   4 -16   8        1.87       -1.68      5.90 o 
   5 -16   8       58.13       70.05     17.56 o 
  -5 -15   8        0.93       -6.97     10.15 o 
  -4 -15   8        4.54        5.49     10.09 o 
  -3 -15   8        0.57       19.19     10.73 o 
  -2 -15   8       12.23       10.56     11.90 o 
  -1 -15   8       14.67       11.71     11.58 o 
   0 -15   8       50.50       59.16     10.26 o 
   1 -15   8        1.22        7.98     20.63 o 
   2 -15   8        8.26       18.00     12.52 o 
   3 -15   8       44.76       48.24      9.04 o 
   4 -15   8       58.19       51.85      9.52 o 
   5 -15   8       26.50       38.14     16.25 o 
   6 -15   8        3.92       21.76     17.40 o 
   7 -15   8       32.32       52.60     14.32 o 
  -6 -14   8        1.73       -3.53      9.28 o 
  -5 -14   8        0.24       -0.71     10.43 o 
  -4 -14   8       38.53       45.25     14.18 o 
  -3 -14   8        4.32       21.53     11.05 o 
  -2 -14   8       35.20       49.71     13.88 o 
  -1 -14   8        8.57       24.34     12.19 o 
   0 -14   8       32.35       43.24     12.93 o 
   1 -14   8       17.49       16.21      7.10 o 
   2 -14   8       59.37       72.48     10.44 o 
   3 -14   8       55.52       58.01     11.02 o 
   4 -14   8       51.01       54.33     17.22 o 
   5 -14   8       27.11       17.81      8.62 o 
   6 -14   8       13.14       22.62      8.29 o 
   7 -14   8       70.81       89.19     11.69 o 
   8 -14   8       17.70        1.17     12.37 o 
  -7 -13   8       12.42       16.02     10.48 o 
  -6 -13   8       25.03       33.90     13.92 o 
  -5 -13   8       17.79       17.83     10.59 o 
  -4 -13   8       12.53        5.88      9.92 o 
  -3 -13   8        0.77       -5.27      9.58 o 
  -2 -13   8       92.06      109.09     17.30 o 
  -1 -13   8       40.31       47.56     13.87 o 
   0 -13   8       18.68       28.13     11.53 o 
   1 -13   8       81.09       90.62     10.64 o 
   2 -13   8       40.92       50.62     13.45 o 
   3 -13   8       82.67       82.28     10.47 o 
   4 -13   8        5.11        5.42     11.93 o 
   5 -13   8      125.74      116.33     11.87 o 
   6 -13   8        1.62       -8.06      8.06 o 
   7 -13   8      130.05      125.81     13.63 o 
   8 -13   8       53.82       37.40     20.36 o 
   9 -13   8       41.18       51.28     15.22 o 
  -9 -12   8        0.38       -3.51      7.01 o 
  -8 -12   8       10.61        8.83      6.28 o 
  -7 -12   8        0.56       14.27      7.66 o 
  -6 -12   8        1.32        9.91      5.98 o 
  -5 -12   8        3.74       -2.89      6.21 o 
  -4 -12   8       13.54       39.43     13.59 o 
  -3 -12   8        1.31        3.63      9.78 o 
  -2 -12   8       13.11        6.44      9.10 o 
  -1 -12   8      155.74      163.76     19.52 o 
   0 -12   8        1.69        4.87      9.61 o 
   1 -12   8       80.90       76.11      9.34 o 
   2 -12   8       83.55       80.79      9.96 o 
   3 -12   8      130.32      132.83     11.91 o 
   4 -12   8        1.22       -1.96     11.90 o 
   5 -12   8       22.53       25.43      7.96 o 
   6 -12   8      111.36      106.92     12.54 o 
   7 -12   8       35.84       41.68      9.53 o 
   8 -12   8       68.96       64.31     10.46 o 
   9 -12   8        2.86       11.56     10.02 o 
  10 -12   8       43.06       51.03     13.86 o 
  -9 -11   8        0.22      -11.06     11.06 o 
  -8 -11   8        0.19        3.86      6.76 o 
  -7 -11   8        4.17       -9.11      9.11 o 
  -6 -11   8       23.56        4.03      6.38 o 
  -5 -11   8        6.15       16.24      6.07 o 
  -4 -11   8       59.70       58.31      9.00 o 
  -3 -11   8        5.77        5.78     13.95 o 
  -2 -11   8      145.77      179.48     19.83 o 
  -1 -11   8       71.60       62.78     12.82 o 
   0 -11   8       81.06       68.92     13.59 o 
   1 -11   8        6.17       -1.98      8.17 o 
   2 -11   8        0.62       11.37      6.43 o 
   3 -11   8      135.40      132.05     12.03 o 
   4 -11   8        8.86       10.01      6.88 o 
   5 -11   8      229.44      237.44     16.17 o 
   6 -11   8       28.59       15.58      6.99 o 
   7 -11   8       15.56        6.32      9.23 o 
   8 -11   8        9.30       12.05      6.96 o 
   9 -11   8        0.29        9.20      6.98 o 
  10 -11   8       90.24       86.69     16.13 o 
  11 -11   8        2.25      -12.51     12.51 o 
 -10 -10   8        5.13       18.96      8.40 o 
  -9 -10   8        1.52        0.41      6.44 o 
  -8 -10   8        5.57        8.13      7.17 o 
  -7 -10   8        2.16        9.18      6.71 o 
  -6 -10   8       22.34       27.28      7.57 o 
  -5 -10   8       20.97       17.08      5.31 o 
  -4 -10   8        4.75       -1.29      4.03 o 
  -3 -10   8       20.31       36.91      6.53 o 
  -2 -10   8       88.25       89.43      7.25 o 
  -1 -10   8       94.72       85.55      8.76 o 
   0 -10   8        0.76        5.79      5.03 o 
   1 -10   8      309.04      307.08     17.49 o 
   2 -10   8        1.39        2.58      3.20 o 
   3 -10   8       32.99       32.31      6.12 o 
   4 -10   8       22.81       21.72      7.05 o 
   5 -10   8       55.73       66.55      9.45 o 
   6 -10   8      140.82      127.90     14.00 o 
   7 -10   8       14.05       10.87      6.12 o 
   8 -10   8       79.49       91.35     11.62 o 
   9 -10   8       44.97       49.43      9.25 o 
  10 -10   8       17.20        1.34      6.36 o 
  11 -10   8       16.02       32.92     11.67 o 
  12 -10   8       10.55       19.47     10.91 o 
 -10  -9   8        0.30        6.86      7.65 o 
  -9  -9   8        1.59       19.99      8.21 o 
  -8  -9   8        5.46       16.31      7.69 o 
  -7  -9   8        6.52       20.15      8.37 o 
  -6  -9   8       37.21       34.31      7.94 o 
  -5  -9   8       21.34       24.19      6.95 o 
  -4  -9   8      272.97      266.39     13.60 o 
  -3  -9   8        1.04       -3.89      3.89 o 
  -2  -9   8       97.71       98.27      7.36 o 
  -1  -9   8      122.08      108.33      7.28 o 
   0  -9   8       14.40       19.04      5.10 o 
   1  -9   8      287.78      266.05     35.30 o 
   2  -9   8        2.15       -0.39      3.73 o 
   3  -9   8      277.37      266.26     11.07 o 
   4  -9   8       46.10       46.29      7.36 o 
   5  -9   8      264.17      265.63     14.81 o 
   6  -9   8      121.12      116.48     10.38 o 
   7  -9   8        3.10        0.02      5.43 o 
   8  -9   8       53.48       62.47      8.77 o 
   9  -9   8       30.28       42.46      8.44 o 
  10  -9   8       67.27       47.11      8.26 o 
  11  -9   8        3.93       -8.08      8.69 o 
  12  -9   8       35.59       45.39     12.72 o 
 -11  -8   8        4.22       24.50      9.98 o 
 -10  -8   8        5.54       33.11     10.37 o 
  -9  -8   8       15.43       32.01     10.00 o 
  -8  -8   8       30.24       47.59     10.77 o 
  -7  -8   8       40.97       50.48     10.02 o 
  -6  -8   8       18.44       32.85      8.33 o 
  -5  -8   8        0.61        8.20      6.21 o 
  -4  -8   8       31.83       29.48      6.72 o 
  -3  -8   8      221.01      217.67      9.75 o 
  -2  -8   8       38.96       33.73      4.36 o 
  -1  -8   8      321.58      328.39     11.37 o 
   0  -8   8       81.84       75.76      5.60 o 
   1  -8   8        7.20        3.93      3.97 o 
   2  -8   8       46.08       36.12      4.59 o 
   3  -8   8      191.96      187.67      9.01 o 
   4  -8   8      210.24      204.33      9.38 o 
   5  -8   8       66.11       54.25      8.21 o 
   6  -8   8      554.18      570.67     19.65 o 
   7  -8   8        4.31        6.92      5.13 o 
   8  -8   8      259.30      272.08     15.07 o 
   9  -8   8       19.09       45.93     10.43 o 
  10  -8   8       83.53       71.22      9.11 o 
  11  -8   8       16.22        3.44      5.93 o 
  12  -8   8        8.54       18.27     10.95 o 
  13  -8   8       50.20       54.33     13.39 o 
 -11  -7   8        1.75       11.99      9.04 o 
 -10  -7   8       18.80       35.49     10.89 o 
  -9  -7   8        2.70       32.75      9.99 o 
  -8  -7   8        1.78        0.04      5.75 o 
  -7  -7   8        9.01       18.83      7.36 o 
  -6  -7   8       34.80       42.56      8.18 o 
  -5  -7   8       21.71       17.97      6.39 o 
  -4  -7   8        9.82       20.64      6.29 o 
  -3  -7   8       46.22       52.60      5.91 o 
  -2  -7   8        7.78        8.22      3.86 o 
  -1  -7   8       34.66       32.38      3.82 o 
   0  -7   8      167.71      177.00      7.84 o 
   1  -7   8      456.23      439.65     11.42 o 
   2  -7   8       53.85       56.33      5.00 o 
   3  -7   8      182.22      196.32      8.59 o 
   4  -7   8      156.94      161.33      8.15 o 
   5  -7   8       59.31       60.80     10.82 o 
   6  -7   8       77.90       78.11      7.69 o 
   7  -7   8        3.73        9.54      5.01 o 
   8  -7   8       21.17       35.37      6.72 o 
   9  -7   8        4.83        5.75      5.29 o 
  10  -7   8       58.33       49.43      5.81 o 
  11  -7   8       49.01       52.91      8.56 o 
  12  -7   8       11.02       24.36      7.18 o 
  13  -7   8        6.19        3.58      8.98 o 
 -11  -6   8       68.35       59.39     12.07 o 
 -10  -6   8       73.63       62.02     12.06 o 
  -9  -6   8       38.41       35.02      9.54 o 
  -8  -6   8       24.39       -0.09      5.60 o 
  -7  -6   8        3.56        5.85      5.60 o 
  -6  -6   8       57.62       67.63      9.59 o 
  -5  -6   8      152.03      151.75     12.60 o 
  -4  -6   8       53.27       66.33      8.21 o 
  -3  -6   8      257.18      237.01     11.64 o 
  -2  -6   8       12.02       16.15      4.17 o 
  -1  -6   8      182.06      189.62      7.44 o 
   0  -6   8        2.23        7.12      2.12 o 
   1  -6   8      232.96      215.96      6.51 o 
   2  -6   8      487.26      465.73     12.16 o 
   3  -6   8       40.58       50.60      4.89 o 
   4  -6   8      444.46      461.92     15.65 o 
   5  -6   8        8.45       15.32      4.97 o 
   6  -6   8      410.94      419.91     15.21 o 
   7  -6   8       91.75       83.40      7.08 o 
   8  -6   8      177.14      187.55     10.21 o 
   9  -6   8        8.55        5.78      4.40 o 
  10  -6   8       37.87       45.10      5.80 o 
  11  -6   8       28.61       29.57      5.45 o 
  12  -6   8        0.17        4.24      6.05 o 
  13  -6   8       46.75       41.63     12.01 o 
 -12  -5   8        0.43        0.27      7.64 o 
 -11  -5   8        0.13        7.83      7.52 o 
 -10  -5   8        5.77       -1.14      6.30 o 
  -9  -5   8       85.62       81.96     12.72 o 
  -8  -5   8       92.32      110.54     13.74 o 
  -7  -5   8        7.60        3.47      5.59 o 
  -6  -5   8       67.21       62.31      9.86 o 
  -5  -5   8      131.95      141.79     12.11 o 
  -4  -5   8      216.37      203.45     13.45 o 
  -3  -5   8      577.93      582.63     15.90 o 
  -2  -5   8      304.49      295.91     10.36 o 
  -1  -5   8      208.00      215.13      7.33 o 
   0  -5   8      498.32      522.45     10.25 o 
   1  -5   8      312.74      273.92     16.93 o 
   2  -5   8      977.39      969.55     16.18 o 
   3  -5   8      144.20      150.94      7.00 o 
   4  -5   8      324.90      334.22     10.37 o 
   5  -5   8       24.37       25.31      3.71 o 
   6  -5   8      775.79      769.78     16.95 o 
   7  -5   8      179.17      174.66      8.20 o 
   8  -5   8      169.01      164.01      8.52 o 
   9  -5   8      236.19      227.47     10.15 o 
  10  -5   8       16.59       16.35      4.12 o 
  11  -5   8       43.67       37.87      5.90 o 
  12  -5   8        6.48       16.40      5.05 o 
  13  -5   8       14.25       22.95     10.42 o 
  14  -5   8       11.77       36.98     12.21 o 
 -12  -4   8        8.44       -0.87      7.16 o 
 -11  -4   8        2.75       18.36      8.29 o 
 -10  -4   8        9.44       12.74      7.65 o 
  -9  -4   8        0.30        8.46      8.09 o 
  -8  -4   8       11.42        4.45      6.23 o 
  -7  -4   8      107.69      107.65      8.89 o 
  -6  -4   8       12.02       16.78      4.92 o 
  -5  -4   8       24.81       20.80      5.77 o 
  -4  -4   8       25.08       30.45      5.98 o 
  -3  -4   8      493.67      508.83     14.97 o 
  -2  -4   8      525.54      535.04     13.23 o 
  -1  -4   8      201.82      202.34     12.66 o 
   0  -4   8      274.58      296.52      7.20 o 
   1  -4   8      217.13      199.14     16.41 o 
   2  -4   8      365.55      371.81      9.46 o 
   3  -4   8       22.00       20.92      3.07 o 
   4  -4   8     1067.89     1033.82     14.88 o 
   5  -4   8      168.00      170.39      6.59 o 
   6  -4   8      121.93      118.55      6.39 o 
   7  -4   8       88.68       87.09      6.06 o 
   8  -4   8       51.95       52.22      5.33 o 
   9  -4   8      115.87      111.11      7.23 o 
  10  -4   8        1.14        1.42      5.15 o 
  11  -4   8       54.21       58.75      6.43 o 
  12  -4   8        0.83        8.13      5.55 o 
  13  -4   8       62.58       59.24      8.45 o 
  14  -4   8       32.13       28.69     10.27 o 
 -12  -3   8        1.56        8.30      7.18 o 
 -11  -3   8        3.80       -0.86      7.61 o 
 -10  -3   8        0.54       -2.75      4.80 o 
  -9  -3   8        2.55        7.26      4.86 o 
  -8  -3   8       22.92       23.45      6.01 o 
  -7  -3   8      121.47      122.26      9.34 o 
  -6  -3   8       25.75       26.22      5.07 o 
  -5  -3   8       77.78       59.61      8.87 o 
  -4  -3   8      355.71      339.51     18.20 o 
  -3  -3   8      199.94      170.16      8.63 o 
  -2  -3   8      647.17      709.25     22.40 o 
  -1  -3   8       26.58       30.10      5.64 o 
   0  -3   8     1252.85     1306.73     14.60 o 
   1  -3   8      114.69      117.37      2.96 o 
   2  -3   8     1238.13     1235.47     15.71 o 
   3  -3   8       15.88       15.34      2.64 o 
   4  -3   8      879.69      906.24     16.09 o 
   5  -3   8     1028.91     1012.53     28.36 o 
   6  -3   8       59.99       58.60      4.65 o 
   7  -3   8      199.38      197.86      9.98 o 
   8  -3   8       43.93       39.85      4.78 o 
   9  -3   8       83.29       81.80      6.58 o 
  10  -3   8       38.44       42.89      6.27 o 
  11  -3   8       53.31       50.61      7.44 o 
  12  -3   8       31.03       39.57      7.13 o 
  13  -3   8       19.36       19.13      6.18 o 
  14  -3   8        1.92        4.45      5.33 o 
 -12  -2   8        6.34       27.80     10.22 o 
 -11  -2   8        1.93        1.52      7.40 o 
 -10  -2   8        0.30       -1.72      5.02 o 
  -9  -2   8        6.05       11.79      7.36 o 
  -8  -2   8       52.42       48.02      9.95 o 
  -7  -2   8        2.49        2.07      6.08 o 
  -6  -2   8        1.65        7.01      6.48 o 
  -5  -2   8       72.14       77.42     10.37 o 
  -4  -2   8        2.06        0.54      3.45 o 
  -3  -2   8       43.16       42.36      4.65 o 
  -2  -2   8      172.14      172.50      7.91 o 
  -1  -2   8      281.30      313.35      9.14 o 
   0  -2   8      183.99      168.72      6.55 o 
   1  -2   8       74.09       76.36      3.13 o 
   2  -2   8       44.31       35.20      2.51 o 
   3  -2   8      366.36      353.92      8.35 o 
   4  -2   8      738.74      739.59     14.22 o 
   5  -2   8      289.28      271.37     10.48 o 
   6  -2   8      117.01      125.72      4.75 o 
   7  -2   8       38.54       47.56      3.52 o 
   8  -2   8       26.11       29.16      3.52 o 
   9  -2   8      221.90      211.73      9.50 o 
  10  -2   8       33.31       41.03      5.47 o 
  11  -2   8       21.73       24.14      5.89 o 
  12  -2   8       55.96       51.95      7.94 o 
  13  -2   8       15.64       26.29      7.03 o 
  14  -2   8        5.35       14.51      8.82 o 
 -12  -1   8       13.80       25.65     10.26 o 
 -11  -1   8       13.93        5.73      5.31 o 
 -10  -1   8        0.35        7.29      5.19 o 
  -9  -1   8       73.89       74.05     11.75 o 
  -8  -1   8       38.45       46.21      9.91 o 
  -7  -1   8       85.01       93.31     11.38 o 
  -6  -1   8        0.48        7.88      6.64 o 
  -5  -1   8       66.90       75.63     10.62 o 
  -4  -1   8      310.59      330.84     10.97 o 
  -3  -1   8      277.65      289.25      9.89 o 
  -2  -1   8      446.32      456.48      9.43 o 
  -1  -1   8      153.47      182.10      5.68 o 
   0  -1   8      469.25      448.63      9.13 o 
   1  -1   8       13.18        9.43      3.55 o 
   2  -1   8      674.46      663.83      7.88 o 
   3  -1   8       23.12       27.09      2.04 o 
   4  -1   8      534.50      523.80      7.91 o 
   5  -1   8        5.43        5.50      1.64 o 
   6  -1   8        0.82        1.85      2.33 o 
   7  -1   8      220.71      226.25      6.22 o 
   8  -1   8        0.44        6.49      2.72 o 
   9  -1   8      100.13      101.26      5.77 o 
  10  -1   8        3.36        9.15      3.23 o 
  11  -1   8      143.63      138.32     10.44 o 
  12  -1   8        0.99        5.50      5.23 o 
  13  -1   8        0.95        1.31      5.68 o 
  14  -1   8        4.18        0.80      7.88 o 
 -12   0   8        0.18       14.84      9.64 o 
 -11   0   8       56.21       50.55      8.32 o 
 -10   0   8        8.05        1.48      7.13 o 
  -9   0   8       16.12        8.74      8.01 o 
  -8   0   8        2.13        6.83      6.64 o 
  -7   0   8       52.11       53.18      9.70 o 
  -6   0   8      347.12      317.98     18.55 o 
  -5   0   8      467.12      482.15     12.64 o 
  -4   0   8      944.90      961.70     12.72 o 
  -3   0   8      115.78      126.63      4.94 o 
  -2   0   8      265.26      259.10      6.67 o 
  -1   0   8      295.95      323.39      6.98 o 
   0   0   8      274.82      291.69      6.71 o 
   1   0   8      104.59      107.90      4.18 o 
   2   0   8      603.49      613.74     10.10 o 
   3   0   8      174.26      184.62      3.78 o 
   4   0   8       23.13       31.51      2.11 o 
   5   0   8      570.84      528.69      8.08 o 
   6   0   8       31.71       25.59      2.66 o 
   7   0   8       65.80       62.23      3.60 o 
   8   0   8       84.79       92.67      4.65 o 
   9   0   8        1.76        8.55      2.88 o 
  10   0   8       17.40       19.37      4.38 o 
  11   0   8        0.94        6.34      3.65 o 
  12   0   8       66.10       79.39      9.42 o 
  13   0   8        6.66       11.42      8.71 o 
  14   0   8       22.35       33.37     10.64 o 
 -12   1   8        6.13       20.52      9.67 o 
 -11   1   8        0.63        1.44      7.53 o 
 -10   1   8        1.84       -3.72      7.29 o 
  -9   1   8        1.19        3.70      7.32 o 
  -8   1   8        4.94        6.42      7.58 o 
  -7   1   8       94.60       90.76      7.33 o 
  -6   1   8        4.26        1.64      3.13 o 
  -5   1   8      125.82      125.86      7.33 o 
  -4   1   8      177.18      177.67      4.50 o 
  -3   1   8       80.23       88.35      3.12 o 
  -2   1   8     1080.84     1064.95     12.25 o 
  -1   1   8       73.78       73.23      3.32 o 
   0   1   8     1090.63     1104.76     18.10 o 
   1   1   8      214.68      212.65      5.49 o 
   2   1   8      483.04      494.04      6.70 o 
   3   1   8      430.57      469.72      7.77 o 
   4   1   8        0.39        1.49      1.22 o 
   5   1   8      460.21      477.06      8.20 o 
   6   1   8      123.50      115.37      4.56 o 
   7   1   8      275.99      301.61      7.29 o 
   8   1   8        2.69        4.12      2.17 o 
   9   1   8      154.66      149.95      6.93 o 
  10   1   8        1.25        7.02      3.45 o 
  11   1   8       13.93       19.96      5.78 o 
  12   1   8       24.73       31.23      6.77 o 
  13   1   8       11.11        6.32      8.34 o 
  14   1   8        0.31       -5.73      8.95 o 
 -12   2   8       16.01        3.06      7.74 o 
 -11   2   8       18.42       25.34     10.00 o 
 -10   2   8        1.49       10.02      8.32 o 
  -9   2   8       70.09       61.76      7.74 o 
  -8   2   8       24.71       26.65      5.85 o 
  -7   2   8       98.74       96.06      7.84 o 
  -6   2   8       52.07       57.52      5.75 o 
  -5   2   8      199.09      194.33      6.46 o 
  -4   2   8      205.38      198.63      6.21 o 
  -3   2   8      289.44      283.85      6.91 o 
  -2   2   8       24.34       26.59      1.63 o 
  -1   2   8       66.38       76.03      2.30 o 
   0   2   8      584.52      604.54      8.89 o 
   1   2   8      255.13      234.57      5.16 o 
   2   2   8       29.96       37.78      2.13 o 
   3   2   8      861.56      841.82     10.69 o 
   4   2   8        4.84        3.56      1.80 o 
   5   2   8      338.89      373.06      8.77 o 
   6   2   8       19.57       35.35      3.47 o 
   7   2   8       30.53       32.90      4.90 o 
   8   2   8       80.97       88.69      6.93 o 
   9   2   8        2.60        3.14      3.37 o 
  10   2   8      390.72      393.17     26.85 o 
  11   2   8      100.41       85.98     12.38 o 
  12   2   8       22.95       27.02      6.97 o 
  13   2   8        0.06       18.92     10.98 o 
  14   2   8        0.18       -2.85      8.03 o 
 -12   3   8        7.24        8.76      8.32 o 
 -11   3   8       34.71       34.45     10.50 o 
 -10   3   8        0.79        9.28      6.60 o 
  -9   3   8       28.06       37.14      9.25 o 
  -8   3   8       57.68       56.51      6.99 o 
  -7   3   8        8.81       15.09      4.53 o 
  -6   3   8       89.56       85.72      7.10 o 
  -5   3   8       53.30       52.37      3.82 o 
  -4   3   8      549.69      550.54     10.76 o 
  -3   3   8      307.44      293.87      7.34 o 
  -2   3   8      488.63      480.96      8.57 o 
  -1   3   8       43.01       43.30      1.88 o 
   0   3   8      336.52      328.94      8.03 o 
   1   3   8       19.20       26.59      1.89 o 
   2   3   8       26.02       24.50      1.90 o 
   3   3   8      147.17      158.83      4.07 o 
   4   3   8       60.92       53.22      3.37 o 
   5   3   8      387.03      404.26      9.34 o 
   6   3   8      150.42      146.49      8.63 o 
   7   3   8      277.74      231.58     18.44 o 
   8   3   8      123.02      128.06      8.26 o 
   9   3   8        9.46        5.37      3.86 o 
  10   3   8       11.29        3.84      5.46 o 
  11   3   8       15.72        3.55      5.93 o 
  12   3   8       16.90        6.05      6.21 o 
  13   3   8        5.16        9.57      5.93 o 
  14   3   8       15.70       12.45      9.25 o 
 -12   4   8        0.21       -9.14      9.14 o 
 -11   4   8        1.30        8.73      5.72 o 
 -10   4   8       16.68       25.46      6.69 o 
  -9   4   8       31.10       37.44      7.03 o 
  -8   4   8       86.53       89.70      8.30 o 
  -7   4   8       44.03       53.68      6.68 o 
  -6   4   8      177.59      180.25      9.69 o 
  -5   4   8      136.57      133.61      6.24 o 
  -4   4   8      703.54      670.07     12.07 o 
  -3   4   8       42.33       49.85      3.71 o 
  -2   4   8      160.80      156.44      5.41 o 
  -1   4   8      442.96      430.24      7.61 o 
   0   4   8       45.83       43.64      2.65 o 
   1   4   8      981.10      978.00     11.10 o 
   2   4   8      595.91      574.81      8.55 o 
   3   4   8      606.29      607.70      8.78 o 
   4   4   8       42.84       40.13      3.46 o 
   5   4   8      134.38      105.88     10.57 o 
   6   4   8       43.45       50.62      5.80 o 
   7   4   8      125.72      134.86      8.84 o 
   8   4   8      207.73      199.52     10.51 o 
   9   4   8       27.41       25.91     10.93 o 
  10   4   8       44.89       35.87      9.04 o 
  11   4   8        0.18       -5.04      7.25 o 
  12   4   8       42.20        7.89      6.87 o 
  13   4   8        0.88      -10.17     10.17 o 
  14   4   8        2.27       12.92     10.40 o 
 -12   5   8       24.06       32.84     11.58 o 
 -11   5   8        7.40        9.68      6.05 o 
 -10   5   8        4.49       13.14      6.74 o 
  -9   5   8       13.11       18.61      6.29 o 
  -8   5   8       69.55       71.34      7.79 o 
  -7   5   8        1.12        5.88      4.27 o 
  -6   5   8       71.16       68.09      6.82 o 
  -5   5   8      269.14      270.29      8.57 o 
  -4   5   8       12.17        9.86      2.57 o 
  -3   5   8      538.20      550.49     11.13 o 
  -2   5   8      109.63      126.51      5.30 o 
  -1   5   8      463.54      443.77      8.41 o 
   0   5   8       47.52       58.22      3.27 o 
   1   5   8       38.50       40.47      2.65 o 
   2   5   8      780.01      749.38     10.06 o 
   3   5   8     2004.56     1904.93     26.14 o 
   4   5   8     1119.24     1100.33     18.24 o 
   5   5   8      353.37      311.49     24.54 o 
   6   5   8       43.77       45.38     13.21 o 
   7   5   8       76.36       73.92      7.01 o 
   8   5   8       17.12       26.06      5.51 o 
   9   5   8        2.07        0.34     10.93 o 
  10   5   8      255.35      226.81     20.53 o 
  11   5   8        0.34       -9.53      9.53 o 
  12   5   8       22.11       -6.06      9.64 o 
  13   5   8        9.01       -1.32      9.64 o 
  14   5   8        3.61        4.90      6.26 o 
 -12   6   8        1.95       -1.95      8.96 o 
 -11   6   8        1.35        9.83      6.29 o 
 -10   6   8       36.91       42.22      7.75 o 
  -9   6   8        8.96        6.59      5.33 o 
  -8   6   8       84.65       95.71      9.33 o 
  -7   6   8       25.27       35.21     11.48 o 
  -6   6   8      110.90      114.16      8.64 o 
  -5   6   8      136.14      126.16      6.79 o 
  -4   6   8        6.15       11.08      4.11 o 
  -3   6   8      118.92      105.46      5.53 o 
  -2   6   8       14.16        9.51      2.86 o 
  -1   6   8      103.83      105.12      4.67 o 
   0   6   8      323.00      317.92      7.53 o 
   1   6   8      205.90      204.43      5.53 o 
   2   6   8       39.98       41.06      2.79 o 
   3   6   8       15.38       14.99      2.19 o 
   4   6   8       39.15       41.78      5.58 o 
   5   6   8      133.12      124.32     11.58 o 
   6   6   8      127.86      118.58     12.37 o 
   7   6   8       33.31       37.13      5.82 o 
   8   6   8       40.71       45.32      6.56 o 
   9   6   8        0.33        4.65      4.40 o 
  10   6   8        8.25       18.56     10.37 o 
  11   6   8        9.24       34.70     12.06 o 
  12   6   8       18.04       32.58     12.00 o 
  13   6   8        1.59       26.41     11.06 o 
  14   6   8        0.54       -1.49      7.88 o 
 -11   7   8       13.32       31.26     13.32 o 
 -10   7   8       18.62       20.38      6.83 o 
  -9   7   8        0.82       11.16      6.28 o 
  -8   7   8       19.74       16.03      5.97 o 
  -7   7   8       61.79       64.19      7.91 o 
  -6   7   8      187.18      186.31     11.16 o 
  -5   7   8      160.67      158.20      7.60 o 
  -4   7   8      334.22      344.07     10.56 o 
  -3   7   8       89.25       95.92      5.75 o 
  -2   7   8       13.01       18.77      4.15 o 
  -1   7   8      291.38      321.90      8.23 o 
   0   7   8      334.37      301.00      7.58 o 
   1   7   8      799.39      819.88     11.48 o 
   2   7   8      174.29      166.64      5.14 o 
   3   7   8       82.99       83.34      4.21 o 
   4   7   8      112.96      131.09      8.91 o 
   5   7   8       36.05       39.80      5.93 o 
   6   7   8       37.18       45.58     13.82 o 
   7   7   8       87.36       79.82     11.98 o 
   8   7   8       68.94       66.75      7.27 o 
   9   7   8        3.52        6.19      4.78 o 
  10   7   8        4.31       11.58      9.98 o 
  11   7   8       15.92       32.73     11.76 o 
  12   7   8       15.14       18.73     10.49 o 
  13   7   8        2.43       12.59     11.18 o 
 -11   8   8        3.67       26.39     13.78 o 
 -10   8   8        1.91       24.43      8.09 o 
  -9   8   8       14.45       18.04      6.83 o 
  -8   8   8       52.61       60.29      8.16 o 
  -7   8   8        4.88        2.58      6.35 o 
  -6   8   8       36.75       36.28      9.77 o 
  -5   8   8       49.68       55.45      5.33 o 
  -4   8   8        8.61        4.21      3.24 o 
  -3   8   8      158.17      167.55      6.78 o 
  -2   8   8       70.85       68.10      5.16 o 
  -1   8   8      350.03      351.05     13.32 o 
   0   8   8       71.25       48.40      6.00 o 
   1   8   8      302.17      289.68     12.85 o 
   2   8   8       52.23       55.50      4.01 o 
   3   8   8      156.88      161.55      5.92 o 
   4   8   8       88.78      114.82      9.11 o 
   5   8   8       14.01       19.52      9.50 o 
   6   8   8      129.43      120.12      9.70 o 
   7   8   8        0.47        3.72     14.14 o 
   8   8   8       11.91        2.28     17.09 o 
   9   8   8        4.99        3.12      5.33 o 
  10   8   8        1.17       -5.99      9.36 o 
  11   8   8       11.37       -1.91      9.68 o 
  12   8   8        0.05      -10.66     10.66 o 
  13   8   8        2.14      -11.48     11.48 o 
 -10   9   8        1.83       31.01     13.39 o 
  -9   9   8        0.87       -1.18      6.43 o 
  -8   9   8       24.76       20.89      6.74 o 
  -7   9   8       24.86       24.38      6.78 o 
  -6   9   8       57.68       58.66     16.54 o 
  -5   9   8       95.31       95.02      9.65 o 
  -4   9   8       14.63       11.79      6.76 o 
  -3   9   8       37.32       22.15      5.86 o 
  -2   9   8       61.26       90.96     11.77 o 
  -1   9   8       86.65       99.42     12.04 o 
   0   9   8        1.49       -6.13      6.13 o 
   1   9   8       89.49       78.15      7.10 o 
   2   9   8       50.88       50.01      4.25 o 
   3   9   8        0.14        0.41      3.17 o 
   4   9   8      190.50      199.95     11.69 o 
   5   9   8        2.11       12.29      5.73 o 
   6   9   8       76.43       73.54      9.03 o 
   7   9   8       54.01       58.44      8.05 o 
   8   9   8        3.57       -3.95      8.78 o 
   9   9   8       20.38        6.32     14.08 o 
  10   9   8       16.13      -15.80     15.80 o 
  11   9   8        5.63      -14.45     14.45 o 
  12   9   8        0.28      -15.48     15.48 o 
 -10  10   8       34.72       32.41     13.13 o 
  -9  10   8        7.43       11.18      6.20 o 
  -8  10   8        6.38        7.98     13.68 o 
  -7  10   8       42.05       27.14      6.78 o 
  -6  10   8       14.72       26.63     24.42 o 
  -5  10   8       72.83       62.92      6.44 o 
  -4  10   8       19.72        1.11      6.19 o 
  -3  10   8      178.64      158.50     15.52 o 
  -2  10   8       20.98       19.69      7.85 o 
  -1  10   8       48.74       48.21     10.07 o 
   0  10   8      128.29      131.30     10.46 o 
   1  10   8       34.00       29.28      5.57 o 
   2  10   8       92.89       86.22      7.08 o 
   3  10   8        8.25        7.60      4.36 o 
   4  10   8        1.44        1.18      4.87 o 
   5  10   8        0.24       18.33     13.46 o 
   6  10   8       30.79       44.49      7.87 o 
   7  10   8       71.25       79.85      9.19 o 
   8  10   8       59.22       59.52      8.45 o 
   9  10   8        4.39      -15.13     15.13 o 
  10  10   8        1.42      -13.00     13.00 o 
  11  10   8        9.86      -13.45     13.45 o 
  12  10   8       12.87      -15.46     15.46 o 
  -9  11   8        7.57       13.11     12.00 o 
  -8  11   8        2.46       -0.43      7.00 o 
  -7  11   8        1.31       -7.24      8.70 o 
  -6  11   8        4.08        1.72      7.04 o 
  -5  11   8      113.18      108.24      8.72 o 
  -4  11   8        0.43       -9.12      9.12 o 
  -3  11   8       21.51       -4.71      9.93 o 
  -2  11   8       15.98        5.14      8.89 o 
  -1  11   8       37.90       46.38     11.06 o 
   0  11   8        4.31       18.78      8.27 o 
   1  11   8       18.45       24.78      9.11 o 
   2  11   8       48.98       50.35      9.81 o 
   3  11   8        0.16       -3.80      6.11 o 
   4  11   8        7.22       -4.72      5.92 o 
   5  11   8        1.03       -5.64      5.86 o 
   6  11   8        6.73       19.01     15.13 o 
   7  11   8        1.20       15.38     18.49 o 
   8  11   8       35.05       47.63      8.61 o 
   9  11   8        5.40        3.65      5.83 o 
  10  11   8        1.25       -9.99      9.99 o 
  11  11   8        8.64       -7.58     10.15 o 
  -8  12   8       15.36       17.82     13.74 o 
  -7  12   8       60.47       62.18     10.36 o 
  -6  12   8       40.11       57.01      9.51 o 
  -5  12   8       61.87       61.88      8.03 o 
  -4  12   8       12.26       -0.41     10.96 o 
  -3  12   8       40.68       18.69     11.05 o 
  -2  12   8      145.55      169.14     19.47 o 
  -1  12   8       87.03       95.27     13.59 o 
   0  12   8        7.50       18.10      9.65 o 
   1  12   8       32.33       35.52      9.61 o 
   2  12   8       38.05       50.44     10.14 o 
   3  12   8       10.12        3.13      6.18 o 
   4  12   8        8.45        9.99      5.46 o 
   5  12   8       14.42       -2.50      5.72 o 
   6  12   8       39.01       29.34      6.54 o 
   7  12   8        0.78       15.09     19.17 o 
   8  12   8        4.27       26.51      8.07 o 
   9  12   8        2.22        5.19     23.33 o 
  10  12   8        7.33       22.94     12.48 o 
  11  12   8        1.46       24.89     12.70 o 
  -7  13   8       49.34       71.12     17.11 o 
  -6  13   8       21.14       11.63      7.20 o 
  -5  13   8       20.74       24.81     11.08 o 
  -4  13   8       28.35       23.83     12.30 o 
  -3  13   8       85.07       98.59     16.37 o 
  -2  13   8        2.35       -8.30      9.16 o 
  -1  13   8       50.13       61.39     12.51 o 
   0  13   8      152.72      172.18     17.24 o 
   1  13   8       11.35       17.48      9.16 o 
   2  13   8      220.33      224.76     19.46 o 
   3  13   8       62.06       59.50     11.52 o 
   4  13   8        5.21       -1.39      5.45 o 
   5  13   8        5.87        5.35      5.88 o 
   6  13   8       31.43       35.20      7.56 o 
   7  13   8       31.73       21.88      6.90 o 
   8  13   8        3.03       23.83     13.71 o 
   9  13   8       39.47       73.16     16.33 o 
  10  13   8        2.12       68.92     15.81 o 
  -6  14   8       68.60       86.40     17.07 o 
  -5  14   8       10.87       12.50      6.14 o 
  -4  14   8       12.37       28.17      8.89 o 
  -3  14   8       11.23        8.25     10.12 o 
  -2  14   8       35.01       33.07     10.12 o 
  -1  14   8       27.82       27.46     10.47 o 
   0  14   8       22.44       37.06     11.37 o 
   1  14   8        3.61       12.87      5.92 o 
   2  14   8        3.95       -1.14      6.68 o 
   3  14   8       42.52       47.10     14.55 o 
   4  14   8        2.09        8.92      6.13 o 
   5  14   8       41.97       49.29      8.59 o 
   6  14   8        0.96        0.28      7.21 o 
   7  14   8       23.42       23.78      6.92 o 
   8  14   8        0.26       -6.79      6.79 o 
   9  14   8       10.68      -10.80     10.80 o 
  -5  15   8        4.18       30.21     13.34 o 
  -4  15   8        1.04       19.85      8.29 o 
  -3  15   8       39.44       59.80     10.19 o 
  -2  15   8       24.35       16.32      8.82 o 
  -1  15   8       25.51       15.19      8.95 o 
   0  15   8       29.08       40.48     11.42 o 
   1  15   8       31.81       30.48      9.74 o 
   2  15   8        1.31       13.33      8.86 o 
   3  15   8        2.27        7.36     10.19 o 
   4  15   8        6.58       11.54      6.97 o 
   5  15   8       47.48       47.84      8.43 o 
   6  15   8        1.25        8.00      6.17 o 
   7  15   8       10.68        6.96      6.55 o 
   8  15   8        0.80       -9.68      9.68 o 
  -4  16   8       24.21       40.23      9.47 o 
  -3  16   8        0.07       29.08     12.42 o 
  -2  16   8        0.62        4.13     12.08 o 
  -1  16   8        0.38       17.29      9.91 o 
   0  16   8        7.33       19.03      9.27 o 
   1  16   8        4.01        8.94      9.05 o 
   2  16   8        8.01       16.16      5.64 o 
   3  16   8       30.29       41.05      8.06 o 
   4  16   8        0.88       10.17      6.41 o 
   5  16   8        0.19       -0.10      5.96 o 
   6  16   8        1.71       11.35      6.82 o 
   1  17   8       10.20       16.52      7.54 o 
   2  17   8        0.97        7.84      6.56 o 
   3  17   8        9.06       12.98      7.21 o 
  -2 -16   9       14.46       31.72     13.07 o 
  -1 -16   9        7.64       12.42      7.53 o 
   0 -16   9        3.32        2.75     11.24 o 
   1 -16   9        3.77       16.83      9.96 o 
   2 -16   9       16.94       23.88      8.06 o 
   3 -16   9       21.46       28.78     11.60 o 
   4 -16   9       23.68       24.00      7.67 o 
   5 -16   9        4.23       15.38      9.10 o 
  -4 -15   9        9.72       12.26     11.78 o 
  -3 -15   9        0.49       -5.33      9.79 o 
  -2 -15   9        8.86       14.44     13.01 o 
  -1 -15   9       10.85        5.47      9.89 o 
   0 -15   9       39.53       36.90      8.86 o 
   1 -15   9       52.84       69.32     17.64 o 
   2 -15   9       37.79       39.23      9.47 o 
   3 -15   9       14.76       16.52      7.52 o 
   4 -15   9        5.35       12.03      8.29 o 
   5 -15   9        0.06       -0.35      7.02 o 
   6 -15   9       53.79       67.77     10.75 o 
   7 -15   9        8.24       30.94     12.31 o 
  -6 -14   9        0.56       -0.25     11.24 o 
  -5 -14   9        6.08       21.78     12.69 o 
  -4 -14   9        0.26      -10.66     10.66 o 
  -3 -14   9       18.71       24.04     12.67 o 
  -2 -14   9       19.19       27.41     13.06 o 
  -1 -14   9        5.34        0.49     10.16 o 
   0 -14   9        0.46        0.43      6.14 o 
   1 -14   9       23.75       44.91      9.20 o 
   2 -14   9       15.57       24.39     14.01 o 
   3 -14   9        8.64       15.16      7.02 o 
   4 -14   9       37.69       47.06      8.87 o 
   5 -14   9        4.52        3.63      6.46 o 
   6 -14   9       39.31       63.63     11.47 o 
   7 -14   9       26.58       32.66      9.31 o 
   8 -14   9        7.75        2.67     10.91 o 
  -7 -13   9        0.35       -7.91      9.84 o 
  -6 -13   9        7.22        2.47     10.46 o 
  -5 -13   9        1.32       16.51     11.14 o 
  -4 -13   9        3.12       -6.56     11.27 o 
  -3 -13   9       40.78       36.14     12.87 o 
  -2 -13   9       34.96       62.18     15.05 o 
  -1 -13   9        0.95       14.22     10.00 o 
   0 -13   9        3.05       -3.25      9.70 o 
   1 -13   9       27.53       29.08      8.05 o 
   2 -13   9       51.86       63.77     12.25 o 
   3 -13   9        1.12        8.70      6.95 o 
   4 -13   9       54.69       59.93      9.46 o 
   5 -13   9       35.91       24.74      7.74 o 
   6 -13   9       27.61       21.63      7.57 o 
   7 -13   9       19.79       23.98      9.08 o 
   8 -13   9        7.95        9.25      9.30 o 
   9 -13   9       39.65       27.95     13.48 o 
  -8 -12   9        6.52        2.26      9.54 o 
  -7 -12   9        0.51        2.64     10.82 o 
  -6 -12   9        0.20        6.65     11.87 o 
  -5 -12   9        4.40       26.32     11.91 o 
  -4 -12   9       19.69       19.46     11.19 o 
  -3 -12   9       18.68       23.48     11.73 o 
  -2 -12   9        3.52       31.89     12.49 o 
  -1 -12   9       22.10       27.87     12.01 o 
   0 -12   9        1.52       13.94     11.17 o 
   1 -12   9        0.14        3.82      5.72 o 
   2 -12   9       80.97       92.33     11.72 o 
   3 -12   9        6.06        5.59      6.36 o 
   4 -12   9      105.50      104.76     11.32 o 
   5 -12   9        6.88       11.93     11.83 o 
   6 -12   9        2.11       -9.41      9.41 o 
   7 -12   9        1.99       -1.03      9.58 o 
   8 -12   9        4.11        2.54      7.17 o 
   9 -12   9       84.66       73.16     11.35 o 
  10 -12   9        0.07      -12.61     12.61 o 
  -9 -11   9        1.95       -5.42      5.86 o 
  -8 -11   9        0.91        5.55     11.87 o 
  -7 -11   9       23.74       12.35      5.35 o 
  -6 -11   9        1.83       -7.71      9.66 o 
  -5 -11   9       20.73       30.32      7.33 o 
  -4 -11   9        3.91       14.82     11.75 o 
  -3 -11   9       54.34       44.74     12.67 o 
  -2 -11   9        8.29        0.52      9.40 o 
  -1 -11   9       27.50       31.90     11.37 o 
   0 -11   9      130.92      136.95     18.41 o 
   1 -11   9       23.83       29.65      7.14 o 
   2 -11   9       83.09       86.77     11.13 o 
   3 -11   9        1.86        2.37      6.20 o 
   4 -11   9       49.71       50.01      9.00 o 
   5 -11   9      138.71      149.55     13.16 o 
   6 -11   9       10.01       -2.52      6.89 o 
   7 -11   9      106.79       89.42     10.93 o 
   8 -11   9       62.47       59.93     10.31 o 
   9 -11   9       33.01       26.48     10.41 o 
  10 -11   9        6.26       -8.34      8.34 o 
  11 -11   9       35.42       21.54     11.59 o 
  -9 -10   9        0.99        1.89      5.30 o 
  -8 -10   9        0.66        2.16     10.95 o 
  -7 -10   9       20.90       19.43     10.64 o 
  -6 -10   9        4.22        5.62      4.19 o 
  -5 -10   9       52.00       46.12      6.10 o 
  -4 -10   9       16.12       10.44      3.85 o 
  -3 -10   9        4.34       15.22      4.55 o 
  -2 -10   9       83.53       75.11      9.17 o 
  -1 -10   9        0.13        3.86      5.21 o 
   0 -10   9       89.46       94.04      9.67 o 
   1 -10   9       16.13        8.81      4.63 o 
   2 -10   9       66.24       61.07      6.32 o 
   3 -10   9      119.15      119.38      8.39 o 
   4 -10   9      208.03      208.71     16.43 o 
   5 -10   9      195.92      187.71     13.88 o 
   6 -10   9       31.75       24.66      7.03 o 
   7 -10   9       68.52       59.08     12.53 o 
   8 -10   9       19.38       16.55      6.94 o 
   9 -10   9       65.21       78.27     10.34 o 
  10 -10   9       17.14        5.08     11.74 o 
  11 -10   9       18.36       23.68     11.03 o 
 -10  -9   9        2.29        3.83      5.58 o 
  -9  -9   9        0.19        4.66      7.27 o 
  -8  -9   9       10.75        8.19      7.10 o 
  -7  -9   9        2.09       10.84      6.85 o 
  -6  -9   9        1.69        4.69      4.56 o 
  -5  -9   9        9.74       16.84      4.53 o 
  -4  -9   9       77.26       76.82      6.97 o 
  -3  -9   9        0.27       -2.15      3.98 o 
  -2  -9   9       87.35       91.94      7.13 o 
  -1  -9   9       18.19       10.62      5.16 o 
   0  -9   9       38.52       44.37      7.26 o 
   1  -9   9       76.85       86.27      8.83 o 
   2  -9   9      281.77      274.66     14.87 o 
   3  -9   9      124.45      119.76      8.09 o 
   4  -9   9       78.99       81.32      8.98 o 
   5  -9   9      100.28       86.01      9.41 o 
   6  -9   9        0.74       -3.14      5.75 o 
   7  -9   9       81.74       64.09      8.52 o 
   8  -9   9       12.24        9.62      6.09 o 
   9  -9   9      126.64      152.39     12.91 o 
  10  -9   9        5.33       -0.71      5.71 o 
  11  -9   9       22.42       18.91     18.84 o 
  12  -9   9       30.77       18.01     10.23 o 
 -10  -8   9        6.42       30.75     10.05 o 
  -9  -8   9       10.82       28.53      9.70 o 
  -8  -8   9        0.10        4.66      6.81 o 
  -7  -8   9       30.03       46.02      9.89 o 
  -6  -8   9      146.29      154.43     14.58 o 
  -5  -8   9       71.70       78.20     11.91 o 
  -4  -8   9       48.76       51.88      5.77 o 
  -3  -8   9       35.91       32.10      4.38 o 
  -2  -8   9       17.35       10.89      3.74 o 
  -1  -8   9       30.57       35.27      4.36 o 
   0  -8   9      168.53      164.97     12.00 o 
   1  -8   9       72.87       70.73      7.99 o 
   2  -8   9      109.21       97.71      6.98 o 
   3  -8   9      218.27      213.13      9.84 o 
   4  -8   9        2.70        9.07      3.85 o 
   5  -8   9      179.15      184.02     11.79 o 
   6  -8   9       21.74        8.96      5.02 o 
   7  -8   9      133.77      131.74     10.89 o 
   8  -8   9        2.52        1.93      5.33 o 
   9  -8   9       50.78       56.86      8.77 o 
  10  -8   9       72.08       66.91      9.03 o 
  11  -8   9       16.50       11.38      6.67 o 
  12  -8   9       22.07       24.22      7.17 o 
  13  -8   9        0.01       17.48     11.06 o 
 -11  -7   9        6.91       27.17      9.97 o 
 -10  -7   9        0.33       21.06      8.93 o 
  -9  -7   9        0.24       31.28      9.68 o 
  -8  -7   9        8.32       20.25      6.82 o 
  -7  -7   9       51.62       47.60      9.89 o 
  -6  -7   9       23.46       32.92      7.76 o 
  -5  -7   9       26.94       39.61      8.11 o 
  -4  -7   9       86.36       88.50      7.80 o 
  -3  -7   9      130.82      151.62      8.23 o 
  -2  -7   9      264.16      257.88      9.86 o 
  -1  -7   9      210.39      223.48      8.81 o 
   0  -7   9      438.72      424.30     17.34 o 
   1  -7   9      424.35      425.85     26.19 o 
   2  -7   9       50.48       48.45      4.69 o 
   3  -7   9      125.23      120.26      7.19 o 
   4  -7   9        5.05       10.05      4.74 o 
   5  -7   9      254.38      266.33     13.09 o 
   6  -7   9       93.25       90.00      8.44 o 
   7  -7   9      277.51      269.78     13.89 o 
   8  -7   9       20.33       29.90      6.90 o 
   9  -7   9       20.97       23.15      6.36 o 
  10  -7   9       19.62       21.16      6.68 o 
  11  -7   9       33.55       40.09      8.12 o 
  12  -7   9       30.20       27.90      7.52 o 
  13  -7   9        9.79       11.69     10.00 o 
 -11  -6   9        1.39       10.66      8.94 o 
 -10  -6   9       15.28        2.63      6.69 o 
  -9  -6   9        0.81        3.66      6.31 o 
  -8  -6   9       13.05       19.95      7.56 o 
  -7  -6   9        2.37        7.37      6.59 o 
  -6  -6   9       10.02       18.04      5.98 o 
  -5  -6   9       16.60       18.51      5.93 o 
  -4  -6   9      263.68      288.22     12.63 o 
  -3  -6   9       83.32       68.39      5.94 o 
  -2  -6   9      321.60      332.00     10.46 o 
  -1  -6   9       42.43       46.82      4.17 o 
   0  -6   9      515.73      526.49     12.59 o 
   1  -6   9      431.22      416.44     15.99 o 
   2  -6   9       73.12       81.24      5.68 o 
   3  -6   9      372.18      365.83     11.35 o 
   4  -6   9       14.70       11.54      3.45 o 
   5  -6   9      451.22      441.38     13.15 o 
   6  -6   9        1.89        5.46      4.53 o 
   7  -6   9        2.53        4.94      3.70 o 
   8  -6   9      262.60      265.29     11.84 o 
   9  -6   9        0.30       -0.49      5.87 o 
  10  -6   9      177.93      168.80      9.57 o 
  11  -6   9       20.78       10.90      5.15 o 
  12  -6   9       61.48       78.09      9.87 o 
  13  -6   9        0.35       25.87     11.13 o 
 -11  -5   9        0.24       -7.34      7.95 o 
 -10  -5   9        0.22        1.03      6.45 o 
  -9  -5   9        5.70        8.15      7.25 o 
  -8  -5   9       15.56       18.77      7.66 o 
  -7  -5   9        1.04       12.18      6.99 o 
  -6  -5   9        3.99        3.88      4.72 o 
  -5  -5   9       81.11       79.94      9.74 o 
  -4  -5   9       93.57       88.98      7.03 o 
  -3  -5   9      340.40      330.62     12.09 o 
  -2  -5   9        5.52        9.09      2.38 o 
  -1  -5   9       20.98       25.48      3.04 o 
   0  -5   9       44.61       50.94      5.61 o 
   1  -5   9       85.79       82.08      8.81 o 
   2  -5   9      200.92      197.99      7.73 o 
   3  -5   9     1330.70     1324.90     20.13 o 
   4  -5   9      366.19      379.34     11.33 o 
   5  -5   9      233.10      229.69      9.39 o 
   6  -5   9      204.62      214.72      8.96 o 
   7  -5   9      195.11      197.97      9.02 o 
   8  -5   9      106.74      100.61      8.30 o 
   9  -5   9        2.05        5.52      3.68 o 
  10  -5   9       21.87       29.82      5.96 o 
  11  -5   9       12.11       16.89      4.94 o 
  12  -5   9       39.05       35.63      5.71 o 
  13  -5   9       42.82       48.72     11.75 o 
  14  -5   9       10.66       16.37     10.02 o 
 -12  -4   9        3.02       12.43      7.89 o 
 -11  -4   9        1.43       18.37      9.62 o 
 -10  -4   9        0.68       -7.28      7.28 o 
  -9  -4   9       23.87       28.74      8.82 o 
  -8  -4   9        9.91        8.10      6.21 o 
  -7  -4   9        0.02        6.83      6.31 o 
  -6  -4   9       55.08       67.66      9.67 o 
  -5  -4   9        1.58        3.39      5.19 o 
  -4  -4   9      101.55       95.81      7.12 o 
  -3  -4   9        1.62        2.89      2.54 o 
  -2  -4   9        5.00       11.64      2.46 o 
  -1  -4   9      181.50      191.15      6.97 o 
   0  -4   9        4.20        6.60      3.00 o 
   1  -4   9      649.24      624.54     12.46 o 
   2  -4   9      165.95      164.87      6.70 o 
   3  -4   9      117.83      121.65      6.08 o 
   4  -4   9       18.15       21.65      4.08 o 
   5  -4   9      256.07      226.94      7.76 o 
   6  -4   9       50.54       58.89      5.01 o 
   7  -4   9        5.30        8.38      3.22 o 
   8  -4   9      185.02      182.90      8.95 o 
   9  -4   9       32.32       28.35      4.98 o 
  10  -4   9       65.56       63.80      6.28 o 
  11  -4   9       21.22       26.55      5.17 o 
  12  -4   9        6.17        7.88      4.33 o 
  13  -4   9        8.99       19.07      6.24 o 
  14  -4   9        0.53        8.14      8.67 o 
 -12  -3   9        0.17        5.28      8.76 o 
 -11  -3   9        4.00        1.96      7.85 o 
 -10  -3   9        0.27        4.75      5.27 o 
  -9  -3   9        0.24        5.44      5.28 o 
  -8  -3   9       16.44       15.76      5.48 o 
  -7  -3   9       60.44       71.17      7.83 o 
  -6  -3   9      169.11      161.79     10.29 o 
  -5  -3   9       38.59       44.12      5.55 o 
  -4  -3   9      118.29      127.56      8.28 o 
  -3  -3   9       65.10       53.78      5.45 o 
  -2  -3   9      810.40      832.84     25.20 o 
  -1  -3   9      173.21      156.01      9.34 o 
   0  -3   9       22.87       24.10      2.98 o 
   1  -3   9       82.37       73.98      3.01 o 
   2  -3   9       83.84       76.62      4.36 o 
   3  -3   9      291.78      294.69      8.57 o 
   4  -3   9      459.51      459.06     10.18 o 
   5  -3   9      368.95      372.15      9.42 o 
   6  -3   9        4.56        9.00      3.11 o 
   7  -3   9        1.78        6.62      3.12 o 
   8  -3   9      285.00      292.25     10.67 o 
   9  -3   9        0.60        1.33      3.68 o 
  10  -3   9      127.67      130.12      8.39 o 
  11  -3   9       43.74       40.58      5.75 o 
  12  -3   9       17.94       18.44      6.52 o 
  13  -3   9        0.84        3.90      5.42 o 
  14  -3   9        4.20       13.41     15.50 o 
 -12  -2   9        7.96       -0.73      7.51 o 
 -11  -2   9        2.45        2.00      7.20 o 
 -10  -2   9       42.41       27.48      6.72 o 
  -9  -2   9        0.32       -2.88      5.43 o 
  -8  -2   9      160.85      172.58     13.01 o 
  -7  -2   9       70.11       65.89     11.64 o 
  -6  -2   9       54.61       44.20      5.60 o 
  -5  -2   9      155.27      149.20      8.81 o 
  -4  -2   9        1.12        4.33      3.12 o 
  -3  -2   9      132.66      146.29      7.90 o 
  -2  -2   9       26.76       31.75      6.26 o 
  -1  -2   9      431.35      445.99      9.61 o 
   0  -2   9        2.44        3.79      2.30 o 
   1  -2   9      309.24      304.92      8.59 o 
   2  -2   9       23.02       27.38      2.26 o 
   3  -2   9      237.98      244.72      5.93 o 
   4  -2   9      101.59       96.24      4.22 o 
   5  -2   9        1.40        4.07      2.05 o 
   6  -2   9      595.98      586.63     13.04 o 
   7  -2   9       14.99       20.81      3.80 o 
   8  -2   9       22.18       21.45      4.09 o 
   9  -2   9        7.88        8.51      3.89 o 
  10  -2   9        4.39        1.60      3.75 o 
  11  -2   9       15.40       21.75      5.77 o 
  12  -2   9        0.23        0.60     14.74 o 
  13  -2   9        8.33        6.36      5.46 o 
  14  -2   9        0.10       13.60      7.92 o 
 -12  -1   9       11.60       18.45      9.21 o 
 -11  -1   9       11.23        9.62      6.04 o 
 -10  -1   9        0.47        8.27      6.26 o 
  -9  -1   9       29.92       23.46      8.71 o 
  -8  -1   9        5.22       15.00      8.23 o 
  -7  -1   9       43.95       42.60      9.75 o 
  -6  -1   9      226.94      229.67     17.38 o 
  -5  -1   9      275.76      260.34     10.52 o 
  -4  -1   9      182.62      175.43      8.66 o 
  -3  -1   9       67.53       81.09      5.84 o 
  -2  -1   9       93.45      102.84      4.99 o 
  -1  -1   9      274.82      289.44      7.49 o 
   0  -1   9      250.07      257.58      7.00 o 
   1  -1   9      487.57      499.95     11.96 o 
   2  -1   9      790.16      816.79     21.94 o 
   3  -1   9       96.52       98.29      3.58 o 
   4  -1   9      235.82      229.28      9.21 o 
   5  -1   9       43.81       42.78      2.55 o 
   6  -1   9      267.26      269.30      6.74 o 
   7  -1   9       49.35       48.45      3.70 o 
   8  -1   9      117.63      121.08      7.09 o 
   9  -1   9       64.55       71.71      7.56 o 
  10  -1   9      118.80      126.30      8.17 o 
  11  -1   9       16.70       27.56      6.05 o 
  12  -1   9        0.57        2.24      5.18 o 
  13  -1   9       24.73       24.83      6.66 o 
  14  -1   9       15.48       12.91      8.12 o 
 -12   0   9        1.48       19.09      9.49 o 
 -11   0   9        2.81        7.28      5.63 o 
 -10   0   9       23.69       23.82      9.29 o 
  -9   0   9       10.07        9.53      7.78 o 
  -8   0   9      135.93      127.96     15.12 o 
  -7   0   9       99.14       91.70     11.90 o 
  -6   0   9      191.75      162.31     14.62 o 
  -5   0   9       48.52       58.49      5.05 o 
  -4   0   9        2.82        5.97      2.08 o 
  -3   0   9      544.51      536.02     10.24 o 
  -2   0   9      441.78      456.93      9.48 o 
  -1   0   9      456.10      490.10      9.21 o 
   0   0   9       66.63       66.20      3.71 o 
   1   0   9      372.36      391.65      8.36 o 
   2   0   9      590.29      606.75     10.73 o 
   3   0   9      189.70      194.90      3.88 o 
   4   0   9     1003.42     1018.65      9.91 o 
   5   0   9      135.56      131.68      4.27 o 
   6   0   9      317.21      311.06      7.32 o 
   7   0   9      121.99      124.44      5.01 o 
   8   0   9      262.78      254.64      7.32 o 
   9   0   9       87.44       83.34      4.84 o 
  10   0   9        0.75       -2.55      4.76 o 
  11   0   9      126.53      129.63     10.65 o 
  12   0   9        0.10       16.02      8.68 o 
  13   0   9        1.60        8.51      9.11 o 
  14   0   9       17.34       10.96      9.31 o 
 -12   1   9        0.54        0.97      7.26 o 
 -11   1   9        1.87        6.26      8.54 o 
 -10   1   9        0.69       21.12     10.21 o 
  -9   1   9        7.14        7.98      9.17 o 
  -8   1   9       49.33       42.62     10.45 o 
  -7   1   9        2.19        5.98      6.63 o 
  -6   1   9        8.34        8.74      6.69 o 
  -5   1   9       13.55       27.39      8.18 o 
  -4   1   9       26.42       30.97      3.76 o 
  -3   1   9       25.18       21.91      2.30 o 
  -2   1   9      267.04      254.75      6.57 o 
  -1   1   9      535.13      540.13      9.20 o 
   0   1   9      273.70      284.60      8.34 o 
   1   1   9      172.72      175.32      5.58 o 
   2   1   9      280.35      289.27      6.34 o 
   3   1   9       23.37       25.79      2.32 o 
   4   1   9      675.77      667.16     10.16 o 
   5   1   9       83.13       66.65      3.97 o 
   6   1   9      309.12      303.17      7.31 o 
   7   1   9        2.72        3.58      3.16 o 
   8   1   9        1.92       -2.49      2.52 o 
   9   1   9      136.08      132.68      6.43 o 
  10   1   9        3.85        4.77      4.75 o 
  11   1   9       29.42       11.90      9.06 o 
  12   1   9        0.72        4.92      8.35 o 
  13   1   9        1.15        2.26      7.84 o 
  14   1   9        1.57       17.81     10.22 o 
 -12   2   9       38.16       31.73      7.59 o 
 -11   2   9        0.74       -6.12      8.36 o 
 -10   2   9       25.11       30.14      9.60 o 
  -9   2   9       31.91       37.05     10.82 o 
  -8   2   9        1.48        6.12      4.58 o 
  -7   2   9       34.42       33.66      5.61 o 
  -6   2   9        0.41        2.70      3.39 o 
  -5   2   9      559.83      577.52     27.48 o 
  -4   2   9      105.37      110.76      4.95 o 
  -3   2   9      557.28      548.95     11.17 o 
  -2   2   9      162.23      162.20      3.81 o 
  -1   2   9      498.21      501.68      8.35 o 
   0   2   9      187.65      183.99      5.40 o 
   1   2   9        6.79       13.25      2.02 o 
   2   2   9      997.25     1005.41     10.24 o 
   3   2   9       37.72       31.68      2.57 o 
   4   2   9       90.19       93.88      4.20 o 
   5   2   9       64.47       73.33      4.22 o 
   6   2   9      380.22      360.68      9.48 o 
   7   2   9      192.95      196.26      7.38 o 
   8   2   9       95.64       78.96      9.31 o 
   9   2   9       41.09       41.91      7.48 o 
  10   2   9       40.15       43.16      6.28 o 
  11   2   9        7.33       -0.48      5.15 o 
  12   2   9        9.16       29.00     11.27 o 
  13   2   9       18.97        1.16      8.37 o 
  14   2   9        1.57       -9.73     10.11 o 
 -12   3   9        5.51       13.42      9.56 o 
 -11   3   9       34.59       12.29      9.85 o 
 -10   3   9       66.61       69.21     14.19 o 
  -9   3   9       36.20       30.26      6.12 o 
  -8   3   9        4.71        3.17      4.38 o 
  -7   3   9       95.32      101.34      8.14 o 
  -6   3   9        5.86        7.82      7.77 o 
  -5   3   9       85.47       96.80      6.66 o 
  -4   3   9      195.90      197.89      6.64 o 
  -3   3   9       46.53       47.12      3.44 o 
  -2   3   9       34.09       41.49      2.89 o 
  -1   3   9      272.28      261.58      4.36 o 
   0   3   9      954.64      961.03     11.64 o 
   1   3   9       43.78       39.33      2.51 o 
   2   3   9     1238.62     1212.91     11.45 o 
   3   3   9     1179.85     1177.95     11.47 o 
   4   3   9      362.26      328.31      7.69 o 
   5   3   9      159.01      159.51      6.36 o 
   6   3   9       33.73       23.18      3.00 o 
   7   3   9      199.58      188.88      8.68 o 
   8   3   9        8.41       13.36      3.77 o 
   9   3   9      112.37      103.04      9.11 o 
  10   3   9        1.78       -0.36      3.74 o 
  11   3   9       69.78       44.15     13.17 o 
  12   3   9        1.03       -2.71     19.01 o 
  13   3   9        0.70       20.93     10.72 o 
  14   3   9       22.32       25.40     11.96 o 
 -12   4   9        0.22        0.64      8.84 o 
 -11   4   9       14.31        9.29      8.95 o 
 -10   4   9        0.22       -1.34      6.96 o 
  -9   4   9        8.69       18.48      5.71 o 
  -8   4   9        0.03        8.47      5.11 o 
  -7   4   9      108.45      110.59      8.44 o 
  -6   4   9       78.19       74.52      6.81 o 
  -5   4   9        6.80       12.19      2.68 o 
  -4   4   9      160.68      159.45      6.25 o 
  -3   4   9       43.23       54.51      3.84 o 
  -2   4   9      594.89      566.47     10.10 o 
  -1   4   9      100.36       92.51      3.70 o 
   0   4   9      146.08      141.75      4.25 o 
   1   4   9       54.37       51.22      2.43 o 
   2   4   9      182.66      176.65      5.16 o 
   3   4   9       82.02       79.71      3.67 o 
   4   4   9        6.36       12.58      2.82 o 
   5   4   9       13.64        8.14      3.10 o 
   6   4   9        0.40        9.03      4.38 o 
   7   4   9       35.87       40.50      5.93 o 
   8   4   9        1.26       11.92      4.42 o 
   9   4   9       14.98       22.62      5.75 o 
  10   4   9       73.01       84.67      7.95 o 
  11   4   9        5.85       -8.18      8.18 o 
  12   4   9       14.27        7.86      6.20 o 
  13   4   9        3.26       -3.65      9.85 o 
  14   4   9       10.62       14.53     10.27 o 
 -11   5   9        0.32       -8.42      8.53 o 
 -10   5   9        4.89       19.10     10.26 o 
  -9   5   9       11.51       20.63      6.32 o 
  -8   5   9        1.80        2.28      6.62 o 
  -7   5   9       16.72       16.82      5.09 o 
  -6   5   9      226.45      223.23     11.34 o 
  -5   5   9      102.32      116.53      6.02 o 
  -4   5   9        3.83        4.18      2.36 o 
  -3   5   9       76.73       77.91      4.74 o 
  -2   5   9      317.60      341.25      7.82 o 
  -1   5   9      124.19      102.02      4.24 o 
   0   5   9      571.02      585.96      9.45 o 
   1   5   9      359.39      340.71      8.09 o 
   2   5   9      277.33      280.95      6.56 o 
   3   5   9        7.97        6.90      2.20 o 
   4   5   9      165.17      159.98      5.24 o 
   5   5   9      143.58      146.70      9.24 o 
   6   5   9       23.57       17.73     10.22 o 
   7   5   9       78.50       74.66      7.15 o 
   8   5   9        6.95        8.54      4.32 o 
   9   5   9       56.08       68.23      7.64 o 
  10   5   9       17.39       28.05      7.02 o 
  11   5   9       17.03       37.00     11.65 o 
  12   5   9        2.44       34.62     11.69 o 
  13   5   9        0.01        4.79      9.46 o 
  14   5   9        0.18      -10.50     10.50 o 
 -11   6   9       58.35       56.42     14.61 o 
 -10   6   9       27.96       39.69     13.88 o 
  -9   6   9        2.18        6.00      5.79 o 
  -8   6   9        0.90        3.93      4.68 o 
  -7   6   9      109.03      114.87      9.39 o 
  -6   6   9        4.13        9.55      4.38 o 
  -5   6   9        3.20       -0.82      2.79 o 
  -4   6   9       48.92       55.11      4.62 o 
  -3   6   9       24.46       23.11      3.43 o 
  -2   6   9      160.68      169.70      6.03 o 
  -1   6   9        5.12        6.45      2.11 o 
   0   6   9      288.66      292.48      7.37 o 
   1   6   9       28.90       29.70      2.71 o 
   2   6   9       12.65       12.32      2.14 o 
   3   6   9      328.67      334.98      7.33 o 
   4   6   9      223.50      224.80      9.09 o 
   5   6   9      228.96      225.10      9.48 o 
   6   6   9        1.91        0.82      6.58 o 
   7   6   9        1.92       -1.13      4.54 o 
   8   6   9        1.44       -2.02      8.10 o 
   9   6   9       39.95       48.61     11.40 o 
  10   6   9        4.14       14.59      5.34 o 
  11   6   9       32.61       27.49     10.24 o 
  12   6   9        6.57        5.01      7.72 o 
  13   6   9        0.28       -3.86      6.43 o 
 -11   7   9        5.56       34.38     15.13 o 
 -10   7   9       11.05       23.28     13.00 o 
  -9   7   9       27.55       38.02     13.74 o 
  -8   7   9        1.69       12.66      5.98 o 
  -7   7   9      158.27      151.26     10.88 o 
  -6   7   9        7.34        2.84      4.95 o 
  -5   7   9        0.32        4.64      4.26 o 
  -4   7   9      137.70      131.24      7.02 o 
  -3   7   9        5.04        7.85      2.57 o 
  -2   7   9      184.92      184.38      6.65 o 
  -1   7   9       25.66       17.12      2.74 o 
   0   7   9      484.83      474.35      9.86 o 
   1   7   9       25.72       24.65      2.51 o 
   2   7   9       43.96       47.59      3.22 o 
   3   7   9        3.69       10.05      3.23 o 
   4   7   9        9.17       11.37      3.43 o 
   5   7   9      110.98      120.26      9.25 o 
   6   7   9       18.57       24.07      5.54 o 
   7   7   9      121.10      118.99     16.06 o 
   8   7   9       54.40       35.06      5.76 o 
   9   7   9       47.49       34.47     10.69 o 
  10   7   9       82.92       83.23     17.16 o 
  11   7   9       63.44       41.40     12.28 o 
  12   7   9        7.64       -9.27     11.42 o 
  13   7   9        1.84      -12.80     12.80 o 
 -10   8   9       12.52       13.09     11.66 o 
  -9   8   9       13.02       19.10     11.97 o 
  -8   8   9       57.25       57.61      8.45 o 
  -7   8   9       11.29       13.74      5.86 o 
  -6   8   9      347.84      338.28     15.20 o 
  -5   8   9       20.54       31.47      4.75 o 
  -4   8   9       60.07       62.68      4.84 o 
  -3   8   9       11.36       12.17      2.96 o 
  -2   8   9      112.94      125.38      5.94 o 
  -1   8   9        1.75        4.52      4.63 o 
   0   8   9        1.95       -3.45      3.45 o 
   1   8   9      316.90      278.60      8.06 o 
   2   8   9       46.28       44.64      3.76 o 
   3   8   9      104.90      111.08      5.27 o 
   4   8   9        0.85       -0.74      3.41 o 
   5   8   9        9.76       28.11     10.05 o 
   6   8   9       38.25       51.52      9.18 o 
   7   8   9        7.02        3.85      5.15 o 
   8   8   9       45.37       49.24     16.40 o 
   9   8   9       17.50       11.53      5.57 o 
  10   8   9       22.46       -6.43     12.31 o 
  11   8   9        0.07       -9.01     12.35 o 
  12   8   9        7.58      -15.76     15.76 o 
  13   8   9        0.36      -12.72     12.72 o 
 -10   9   9        1.91       21.93     13.53 o 
  -9   9   9       42.67       43.96     12.72 o 
  -8   9   9        0.74        6.62     11.66 o 
  -7   9   9       18.12       30.66      8.24 o 
  -6   9   9        9.92        1.71      5.17 o 
  -5   9   9       62.43       73.86      6.85 o 
  -4   9   9       20.96       19.17      4.29 o 
  -3   9   9        9.33        1.61      3.74 o 
  -2   9   9       79.59       81.96     11.40 o 
  -1   9   9       92.20       86.98      6.51 o 
   0   9   9        7.39        3.44      3.68 o 
   1   9   9      188.17      174.88      8.52 o 
   2   9   9        0.04        0.43      2.80 o 
   3   9   9        9.39        9.77      3.63 o 
   4   9   9        2.91        8.09      3.76 o 
   5   9   9        1.42       -0.53      4.64 o 
   6   9   9       69.56       98.03     12.71 o 
   7   9   9       29.93       29.55      9.11 o 
   8   9   9        3.21        9.29      5.35 o 
   9   9   9        0.52       -5.35      5.35 o 
  10   9   9       10.18      -12.41     12.41 o 
  11   9   9        5.21      -11.91     11.91 o 
  12   9   9        0.12      -15.05     15.05 o 
  -9  10   9        0.41       -2.71     11.63 o 
  -8  10   9       39.51       24.04     13.28 o 
  -7  10   9       10.76        7.45     11.46 o 
  -6  10   9      157.44      169.49     13.74 o 
  -5  10   9        7.70        0.31      8.74 o 
  -4  10   9      158.22      155.47      9.33 o 
  -3  10   9        3.36        0.58      4.56 o 
  -2  10   9       23.92       24.82      5.97 o 
  -1  10   9      108.17       97.52      7.34 o 
   0  10   9       29.66       29.38      6.08 o 
   1  10   9       40.92       37.30      5.87 o 
   2  10   9       14.69       14.90      4.26 o 
   3  10   9       51.18       40.52      6.75 o 
   4  10   9        2.23        5.27      3.78 o 
   5  10   9      108.82      103.30      9.76 o 
   6  10   9       35.57       50.60      8.04 o 
   7  10   9        0.51        5.63     15.84 o 
   8  10   9       65.42       66.13      9.12 o 
   9  10   9        0.15        1.15     17.91 o 
  10  10   9       33.27       28.92     11.08 o 
  11  10   9       20.18       -6.57     10.58 o 
  12  10   9        0.78       10.68      9.35 o 
  -9  11   9       10.86        0.86     12.33 o 
  -8  11   9       23.87       26.41     13.71 o 
  -7  11   9        0.90        3.35     11.15 o 
  -6  11   9       27.20       17.92     12.51 o 
  -5  11   9        1.05        1.18      7.65 o 
  -4  11   9       13.92       10.60      5.36 o 
  -3  11   9       46.24       40.31      6.01 o 
  -2  11   9       21.56       28.55      6.97 o 
  -1  11   9        2.76       -3.10      5.59 o 
   0  11   9        9.37        8.01      4.83 o 
   1  11   9      122.68      129.95      8.11 o 
   2  11   9      145.54      160.50     11.73 o 
   3  11   9       18.65       13.04      8.85 o 
   4  11   9       76.36       71.34      8.69 o 
   5  11   9       10.08        1.13      5.19 o 
   6  11   9       43.77       41.56      7.70 o 
   7  11   9       14.68       34.16     16.52 o 
   8  11   9        6.92       15.12     21.24 o 
   9  11   9        4.20        9.80      6.51 o 
  10  11   9        1.10       23.23     13.19 o 
  11  11   9        4.81       10.53     10.41 o 
  -8  12   9       27.10       16.24     12.39 o 
  -7  12   9       53.30       22.29     14.56 o 
  -6  12   9        1.83       -2.79     12.59 o 
  -5  12   9       44.38       51.42      9.08 o 
  -4  12   9       18.68       10.44      5.41 o 
  -3  12   9       32.12       44.01      8.80 o 
  -2  12   9       10.67        3.51      7.25 o 
  -1  12   9      204.40      218.19     14.75 o 
   0  12   9        4.92        8.73      6.18 o 
   1  12   9      329.26      340.90     11.37 o 
   2  12   9        1.20       -3.13      5.93 o 
   3  12   9       27.78       25.32      8.26 o 
   4  12   9        3.84       -1.51      5.76 o 
   5  12   9        3.53       -0.31      5.81 o 
   6  12   9       28.10       20.27      6.77 o 
   7  12   9        0.08       -3.14     11.30 o 
   8  12   9       25.35       45.06     16.15 o 
   9  12   9       13.16       17.40     19.15 o 
  10  12   9        0.06       33.01     12.33 o 
  -7  13   9       15.59        3.56     11.46 o 
  -6  13   9        0.60        3.50     11.33 o 
  -5  13   9        0.88       16.31     11.64 o 
  -4  13   9        0.22       -0.58      6.86 o 
  -3  13   9       32.08       27.40      6.66 o 
  -2  13   9        1.79       -5.29      5.29 o 
  -1  13   9       41.53       45.83      8.52 o 
   0  13   9       26.97       25.45      6.41 o 
   1  13   9       40.44       32.71     14.31 o 
   2  13   9       37.49       24.50     16.59 o 
   3  13   9        2.10       -2.92      8.03 o 
   4  13   9       70.04       75.19      9.41 o 
   5  13   9        5.99        3.96      5.65 o 
   6  13   9       33.71       33.98      7.61 o 
   7  13   9        0.17       -3.25     11.65 o 
   8  13   9       15.96        3.45      7.13 o 
   9  13   9       17.45       13.50     13.24 o 
  -6  14   9        0.20        6.29     10.74 o 
  -5  14   9        2.22       16.47     11.87 o 
  -4  14   9        7.51       15.67      7.96 o 
  -3  14   9        5.26       13.77      8.88 o 
  -2  14   9        2.36       13.11      5.73 o 
  -1  14   9       20.46       23.26      5.91 o 
   0  14   9       24.05       37.10      8.93 o 
   1  14   9        0.32       12.98      6.52 o 
   2  14   9        3.08        5.51      6.37 o 
   3  14   9        0.66       13.36      6.78 o 
   4  14   9        8.12       17.45      7.28 o 
   5  14   9       10.98       13.78      7.10 o 
   6  14   9        4.69        2.77     11.63 o 
   7  14   9        6.53        7.04     12.94 o 
   8  14   9       15.54       12.55     12.96 o 
  -5  15   9       49.38       75.39     15.81 o 
  -4  15   9        0.08       20.16      7.95 o 
  -3  15   9       19.93       45.07      9.84 o 
  -2  15   9        9.13       20.00      7.99 o 
  -1  15   9       16.86       29.60     13.78 o 
   0  15   9        0.33       12.25      7.16 o 
   1  15   9        0.17        9.29      6.66 o 
   2  15   9        9.48       20.80      6.00 o 
   3  15   9       15.04       15.59      6.79 o 
   4  15   9        2.06        3.53      6.97 o 
   5  15   9        0.21       -4.50      8.12 o 
   6  15   9        3.96       11.28      9.09 o 
   7  15   9        5.74       12.67      6.73 o 
  -3  16   9        8.74       21.68      7.97 o 
  -2  16   9        0.72       13.30     10.29 o 
  -1  16   9        3.85       21.81     13.53 o 
   0  16   9       45.09       72.95     15.77 o 
   1  16   9        1.25       13.63     11.32 o 
   2  16   9        7.59       41.09     13.92 o 
   3  16   9        1.09       16.93      7.09 o 
   4  16   9        1.23        6.69     11.62 o 
   5  16   9        0.17        7.99     11.59 o 
  -1 -16  10        3.48        8.94      7.20 o 
   0 -16  10       22.76       28.98      8.38 o 
   1 -16  10       12.65       26.76      8.36 o 
   2 -16  10        3.57       14.45      7.19 o 
   3 -16  10        2.65        9.72      8.34 o 
   4 -16  10        0.05        7.80      6.74 o 
  -3 -15  10        6.76       42.06     15.61 o 
  -2 -15  10        0.39       10.33     11.48 o 
  -1 -15  10        1.42        5.42     12.33 o 
   0 -15  10        4.05        9.53      9.67 o 
   1 -15  10        4.24       14.03      7.43 o 
   2 -15  10       11.03       28.06      7.86 o 
   3 -15  10       13.56       17.59      7.38 o 
   4 -15  10        3.51       -6.84      6.84 o 
   5 -15  10       14.11       23.65     14.39 o 
   6 -15  10       31.24       47.42     15.58 o 
  -5 -14  10        8.62       37.54     13.86 o 
  -4 -14  10        6.54        5.18     10.57 o 
  -3 -14  10        1.83        3.50     11.22 o 
  -2 -14  10        0.88       -0.25     10.82 o 
  -1 -14  10        0.45       20.67     11.33 o 
   0 -14  10       11.30        1.16      6.39 o 
   1 -14  10       50.63       66.51     12.49 o 
   2 -14  10        0.21       14.41      8.03 o 
   3 -14  10       40.52       47.80     18.28 o 
   4 -14  10        0.64        4.22      7.49 o 
   5 -14  10        3.75        1.76      6.65 o 
   6 -14  10        0.83       18.42     11.03 o 
   7 -14  10        8.66       31.87      8.91 o 
   8 -14  10       24.00       23.47      8.45 o 
  -6 -13  10        1.04       18.58     13.42 o 
  -5 -13  10        0.22      -11.38     11.38 o 
  -4 -13  10        2.04       11.35     10.70 o 
  -3 -13  10       21.98       20.59     13.13 o 
  -2 -13  10       62.90       69.25     15.99 o 
  -1 -13  10        4.68       17.08     10.01 o 
   0 -13  10       24.63       30.72     10.60 o 
   1 -13  10       47.68       64.34     22.53 o 
   2 -13  10        0.39       10.70      7.37 o 
   3 -13  10       64.92       66.28      9.90 o 
   4 -13  10       33.20       16.99      7.68 o 
   5 -13  10       36.40       37.22      9.38 o 
   6 -13  10        1.50        1.18      7.06 o 
   7 -13  10       22.53       20.75      8.23 o 
   8 -13  10       60.15       62.76     11.33 o 
   9 -13  10        0.36       -4.40     10.91 o 
  -7 -12  10        0.02       22.66     11.66 o 
  -6 -12  10        6.58        6.84     10.71 o 
  -5 -12  10        5.80       19.99     11.69 o 
  -4 -12  10       20.06       32.44     13.75 o 
  -3 -12  10        1.80        8.27     10.40 o 
  -2 -12  10        0.26       11.18      9.93 o 
  -1 -12  10       85.22      101.44     16.99 o 
   0 -12  10        9.43       -0.02      9.46 o 
   1 -12  10       46.54       43.56      8.44 o 
   2 -12  10        0.42       18.96      8.78 o 
   3 -12  10       33.82       30.26      7.78 o 
   4 -12  10       55.79       44.16      8.59 o 
   5 -12  10        2.93       -3.08      7.60 o 
   6 -12  10      118.14       93.36     11.85 o 
   7 -12  10       22.60        6.00      7.30 o 
   8 -12  10       84.02       71.89     11.33 o 
   9 -12  10        1.87       -7.85      7.85 o 
  10 -12  10       19.65       -1.99     11.36 o 
  -8 -11  10        1.04        5.34     10.90 o 
  -7 -11  10        0.02        6.27      9.29 o 
  -6 -11  10        0.37        9.73     11.24 o 
  -5 -11  10        9.80       10.22     10.93 o 
  -4 -11  10        0.49        6.76     11.60 o 
  -3 -11  10        4.11        1.29     10.19 o 
  -2 -11  10        0.18        3.18      9.06 o 
  -1 -11  10       54.81       72.35     14.86 o 
   0 -11  10       43.92       34.54     12.36 o 
   1 -11  10       33.67       33.58      7.19 o 
   2 -11  10      208.85      201.23     20.45 o 
   3 -11  10      226.72      239.09     15.74 o 
   4 -11  10       53.66       49.26     12.97 o 
   5 -11  10       28.09       16.37     10.35 o 
   6 -11  10       19.48       18.96     12.86 o 
   7 -11  10       10.17        0.28      7.00 o 
   8 -11  10       29.11       31.94      8.60 o 
   9 -11  10       28.76       21.75      8.06 o 
  10 -11  10       49.72       35.45     13.98 o 
  11 -11  10       17.28        0.88      8.58 o 
  -9 -10  10        0.22       -6.18      6.18 o 
  -8 -10  10        6.99       12.75      7.52 o 
  -7 -10  10       15.86       13.20      6.96 o 
  -6 -10  10        4.05        8.54      6.42 o 
  -5 -10  10       40.05       26.79     12.18 o 
  -4 -10  10       12.94       12.45      6.27 o 
  -3 -10  10       67.38       79.65      9.91 o 
  -2 -10  10       26.87       26.55      6.41 o 
  -1 -10  10       74.80       72.43     10.31 o 
   0 -10  10        1.24        5.15      4.68 o 
   1 -10  10      214.76      207.86     10.72 o 
   2 -10  10        3.35        2.05      3.67 o 
   3 -10  10        6.25        3.57      7.43 o 
   4 -10  10       67.19       62.82      9.06 o 
   5 -10  10       29.76       13.93      6.14 o 
   6 -10  10      144.72      124.56     11.57 o 
   7 -10  10       19.25       20.76      6.82 o 
   8 -10  10       76.65       75.48     13.19 o 
   9 -10  10        6.63       13.06      7.08 o 
  10 -10  10        2.59       -2.24      6.44 o 
  11 -10  10       59.57       48.73      9.46 o 
 -10  -9  10        0.93        9.81      7.75 o 
  -9  -9  10        1.05        8.33      6.10 o 
  -8  -9  10        5.74        8.58      6.61 o 
  -7  -9  10       34.63       36.41      7.64 o 
  -6  -9  10       39.42       51.71      9.23 o 
  -5  -9  10        7.76        8.55      5.01 o 
  -4  -9  10       15.07       13.40      3.78 o 
  -3  -9  10        7.77        6.62      5.39 o 
  -2  -9  10       75.24       81.32      9.72 o 
  -1  -9  10      103.64      113.29     10.99 o 
   0  -9  10      148.87      134.72     11.27 o 
   1  -9  10       30.46       21.14      5.87 o 
   2  -9  10       70.08       62.61      6.37 o 
   3  -9  10        2.81        6.69      3.77 o 
   4  -9  10       93.66      105.66      8.02 o 
   5  -9  10        3.63        4.53      6.04 o 
   6  -9  10       91.26       90.95     11.45 o 
   7  -9  10        3.90        1.81      6.28 o 
   8  -9  10       37.55       40.10      8.10 o 
   9  -9  10       32.80       48.50      8.85 o 
  10  -9  10        0.29       10.10     11.84 o 
  11  -9  10       12.27        9.38      6.31 o 
  12  -9  10        1.16       20.02     10.53 o 
 -10  -8  10        4.27       24.42      9.36 o 
  -9  -8  10        5.29        6.81     14.59 o 
  -8  -8  10       15.49       20.47      6.61 o 
  -7  -8  10        4.06       12.16     16.03 o 
  -6  -8  10       12.20       18.36      6.63 o 
  -5  -8  10       47.39       51.30     10.27 o 
  -4  -8  10       39.33       40.26      5.55 o 
  -3  -8  10      313.09      303.81     11.82 o 
  -2  -8  10        8.74        6.06      5.57 o 
  -1  -8  10      564.36      551.19     54.02 o 
   0  -8  10       72.12       64.66      8.42 o 
   1  -8  10        0.89        0.89      4.52 o 
   2  -8  10      363.71      358.05     12.73 o 
   3  -8  10       16.53       14.34      5.45 o 
   4  -8  10      177.22      172.08      9.33 o 
   5  -8  10        4.57        0.48      6.11 o 
   6  -8  10      131.37      115.09     11.35 o 
   7  -8  10       15.32       13.33      6.38 o 
   8  -8  10        0.79        5.74      5.63 o 
   9  -8  10       87.81       93.54     10.00 o 
  10  -8  10        0.73        0.46      5.46 o 
  11  -8  10       40.22       31.94      7.52 o 
  12  -8  10        1.44        4.60      9.24 o 
 -10  -7  10        0.41       13.36      8.87 o 
  -9  -7  10        3.44       19.05      8.50 o 
  -8  -7  10        1.03        9.40      5.92 o 
  -7  -7  10       17.10       19.08      6.08 o 
  -6  -7  10        6.06        4.40     14.66 o 
  -5  -7  10       41.25       36.53      8.25 o 
  -4  -7  10       30.29       47.71      5.52 o 
  -3  -7  10       16.02       23.47      4.18 o 
  -2  -7  10       15.13       14.10      3.45 o 
  -1  -7  10        8.91        9.72      5.31 o 
   0  -7  10       72.46       72.29     14.88 o 
   1  -7  10        0.64       -5.15      5.15 o 
   2  -7  10       91.23       95.02      6.49 o 
   3  -7  10      111.34      101.94      6.85 o 
   4  -7  10      253.38      243.56     10.43 o 
   5  -7  10       93.34      100.92      7.35 o 
   6  -7  10       19.29       15.23      8.30 o 
   7  -7  10      417.06      429.95     17.22 o 
   8  -7  10        2.01        4.22      7.73 o 
   9  -7  10      179.92      176.87     30.72 o 
  10  -7  10       14.59       18.74      6.08 o 
  11  -7  10       48.60       46.64      9.26 o 
  12  -7  10        1.09        4.08      6.16 o 
  13  -7  10        0.39       12.98      6.41 o 
 -11  -6  10        1.85       13.91      8.96 o 
 -10  -6  10        2.27       -5.00      7.93 o 
  -9  -6  10        0.79       -6.45      7.07 o 
  -8  -6  10        4.02       -0.30      5.13 o 
  -7  -6  10       10.21       -1.84     10.39 o 
  -6  -6  10        1.52       -6.26      7.64 o 
  -5  -6  10       53.41       49.45      6.48 o 
  -4  -6  10        0.36       -3.56      3.56 o 
  -3  -6  10        6.91        4.37      5.58 o 
  -2  -6  10        5.59        5.25      2.76 o 
  -1  -6  10        2.27        0.13      4.38 o 
   0  -6  10      131.56      131.79      9.95 o 
   1  -6  10        3.48       -2.03      3.24 o 
   2  -6  10      233.83      217.83      8.94 o 
   3  -6  10        0.98        5.79      3.33 o 
   4  -6  10        3.62        9.91      4.35 o 
   5  -6  10        3.75        6.70      4.00 o 
   6  -6  10       68.00       68.61      7.39 o 
   7  -6  10      126.54      132.85     10.02 o 
   8  -6  10       35.28       38.44      5.42 o 
   9  -6  10        4.14        8.93      5.25 o 
  10  -6  10       14.85       22.36      5.00 o 
  11  -6  10        4.55        9.31      4.45 o 
  12  -6  10       46.41       53.70      6.94 o 
  13  -6  10        5.11       10.67      9.48 o 
 -11  -5  10        4.44       -0.38      7.09 o 
 -10  -5  10       19.47       23.31      8.88 o 
  -9  -5  10       26.71       21.64      8.91 o 
  -8  -5  10        0.62       -6.20      6.20 o 
  -7  -5  10        0.65       -3.49     13.00 o 
  -6  -5  10       59.37       60.94      7.26 o 
  -5  -5  10       29.82       21.01      4.90 o 
  -4  -5  10        2.36       -2.11      4.03 o 
  -3  -5  10       37.14       29.84      5.90 o 
  -2  -5  10      322.30      310.56     10.06 o 
  -1  -5  10       57.82       51.84      4.17 o 
   0  -5  10      279.18      287.96      8.67 o 
   1  -5  10        2.61        1.08      2.92 o 
   2  -5  10      226.38      234.25     10.61 o 
   3  -5  10       68.73       69.68      5.36 o 
   4  -5  10       21.78       19.83      3.87 o 
   5  -5  10       68.64       68.18      5.64 o 
   6  -5  10       79.59       70.02      6.93 o 
   7  -5  10       88.85       82.13      6.42 o 
   8  -5  10       43.73       48.23      5.58 o 
   9  -5  10      142.99      145.10      8.71 o 
  10  -5  10       21.77       29.18      5.00 o 
  11  -5  10       21.41       21.70      5.10 o 
  12  -5  10        1.44        8.70      4.77 o 
  13  -5  10        8.83        7.29      5.64 o 
 -11  -4  10        2.97       -2.27      7.22 o 
 -10  -4  10        1.63        1.52      6.89 o 
  -9  -4  10       34.19       30.37      8.80 o 
  -8  -4  10        0.12        4.09      6.57 o 
  -7  -4  10      201.84      197.24     12.12 o 
  -6  -4  10        5.71        7.27      6.47 o 
  -5  -4  10        6.92        1.60      4.03 o 
  -4  -4  10       24.76       28.15      8.27 o 
  -3  -4  10      202.27      197.15      9.46 o 
  -2  -4  10      218.16      219.37      8.36 o 
  -1  -4  10       11.18       18.43      2.96 o 
   0  -4  10        3.90        3.58      1.33 o 
   1  -4  10       74.57       73.05      4.58 o 
   2  -4  10      102.30      107.49      5.66 o 
   3  -4  10      458.03      441.63     11.23 o 
   4  -4  10      399.32      396.39     11.19 o 
   5  -4  10      273.52      263.17      8.39 o 
   6  -4  10       50.71       47.91      4.76 o 
   7  -4  10      252.20      240.98      9.78 o 
   8  -4  10        2.94       10.17      4.06 o 
   9  -4  10       61.05       68.42      6.32 o 
  10  -4  10        2.67        4.51      4.14 o 
  11  -4  10        0.42        9.32      4.56 o 
  12  -4  10        3.28        5.46      4.38 o 
  13  -4  10        5.76        8.97      5.49 o 
  14  -4  10       12.43        6.29      5.53 o 
 -11  -3  10       17.84       30.00     10.61 o 
 -10  -3  10        5.19        4.35      7.40 o 
  -9  -3  10        3.53        4.02      9.78 o 
  -8  -3  10       17.46       13.15      5.70 o 
  -7  -3  10       41.06       49.27      7.13 o 
  -6  -3  10       22.03       19.23      4.09 o 
  -5  -3  10       35.99       33.86      8.86 o 
  -4  -3  10       36.09       37.35      5.47 o 
  -3  -3  10       28.44       29.75      5.25 o 
  -2  -3  10       86.18       98.76     10.31 o 
  -1  -3  10      540.25      533.05     17.24 o 
   0  -3  10      715.15      704.21     21.04 o 
   1  -3  10      177.71      164.06      4.73 o 
   2  -3  10      315.82      321.38      8.39 o 
   3  -3  10       36.63       37.28      3.54 o 
   4  -3  10       33.32       32.87      3.42 o 
   5  -3  10      360.15      358.97      9.46 o 
   6  -3  10       29.64       31.66      3.98 o 
   7  -3  10      235.46      238.63      9.42 o 
   8  -3  10        1.17       -0.17      3.38 o 
   9  -3  10      107.24      102.79      7.40 o 
  10  -3  10       66.62       70.20      6.69 o 
  11  -3  10       24.78       25.31      5.18 o 
  12  -3  10       21.05       21.15      6.49 o 
  13  -3  10        3.98        5.81      5.61 o 
  14  -3  10       24.76       37.21      7.58 o 
 -11  -2  10        0.59        8.05      8.87 o 
 -10  -2  10        2.08       12.40      5.64 o 
  -9  -2  10        0.77        8.65      5.59 o 
  -8  -2  10       69.16       54.30      7.73 o 
  -7  -2  10        0.61        2.03      7.65 o 
  -6  -2  10      386.60      398.48     17.08 o 
  -5  -2  10       10.48       14.36      4.14 o 
  -4  -2  10      108.49      109.15      7.60 o 
  -3  -2  10       14.74       17.41      4.22 o 
  -2  -2  10      733.89      745.03     15.91 o 
  -1  -2  10        0.89        0.86      2.72 o 
   0  -2  10      494.11      470.93     26.13 o 
   1  -2  10      493.90      460.42     24.68 o 
   2  -2  10        1.04        2.32      1.34 o 
   3  -2  10      514.22      531.09      9.93 o 
   4  -2  10       31.12       24.82      2.49 o 
   5  -2  10      381.74      383.97      8.54 o 
   6  -2  10       78.73       80.76      5.42 o 
   7  -2  10       24.55       24.58      3.95 o 
   8  -2  10      101.61       97.44      6.62 o 
   9  -2  10        6.99        7.88      3.68 o 
  10  -2  10       83.40       83.83      7.14 o 
  11  -2  10        8.02        9.67      4.45 o 
  12  -2  10       92.54       94.02      9.86 o 
  13  -2  10        0.25        3.76      5.48 o 
  14  -2  10        0.45        8.43      8.42 o 
 -11  -1  10        0.70        7.72     13.07 o 
 -10  -1  10        0.95        5.77      5.68 o 
  -9  -1  10       85.15       83.16     13.52 o 
  -8  -1  10        0.42        3.25      7.95 o 
  -7  -1  10      137.66      127.43     14.95 o 
  -6  -1  10      111.00       85.94     12.35 o 
  -5  -1  10       17.46       23.08      4.24 o 
  -4  -1  10        2.59        5.42      3.52 o 
  -3  -1  10       17.41       20.44      3.79 o 
  -2  -1  10      253.91      263.85      8.28 o 
  -1  -1  10       47.05       45.51      3.64 o 
   0  -1  10      141.64      137.95      5.76 o 
   1  -1  10      291.71      303.97     12.48 o 
   2  -1  10        1.05        4.39      2.85 o 
   3  -1  10      432.91      425.27      6.99 o 
   4  -1  10        1.13        1.75      1.54 o 
   5  -1  10      741.29      767.31     11.47 o 
   6  -1  10        5.08        5.07      2.72 o 
   7  -1  10      253.82      247.17      7.96 o 
   8  -1  10       82.13       78.75      6.04 o 
   9  -1  10        2.88        3.31      3.56 o 
  10  -1  10       26.95       21.98      5.22 o 
  11  -1  10        0.04        1.08      4.83 o 
  12  -1  10        9.81        6.92      5.45 o 
  13  -1  10       29.40       38.20     10.96 o 
  14  -1  10        0.16        6.44      8.20 o 
 -11   0  10       43.52       42.93      8.11 o 
 -10   0  10        0.92        9.12      8.70 o 
  -9   0  10        1.97        8.41      8.31 o 
  -8   0  10        7.40        3.98      7.84 o 
  -7   0  10       22.51       22.10      9.16 o 
  -6   0  10       78.26       88.85     12.87 o 
  -5   0  10       24.92       39.74      8.86 o 
  -4   0  10      324.41      334.54      8.53 o 
  -3   0  10        7.90        6.62      2.18 o 
  -2   0  10      258.03      269.64      7.87 o 
  -1   0  10      517.04      526.41     10.11 o 
   0   0  10       20.77       19.95      2.78 o 
   1   0  10      519.38      513.41     10.08 o 
   2   0  10       43.39       41.56      4.15 o 
   3   0  10      567.42      549.19     11.25 o 
   4   0  10      355.36      349.47      5.85 o 
   5   0  10      159.69      163.94      4.55 o 
   6   0  10        1.85        9.49      2.26 o 
   7   0  10        1.90        1.32      2.89 o 
   8   0  10      275.30      295.55      9.11 o 
   9   0  10        4.54        7.09      3.20 o 
  10   0  10      122.76      114.35      8.01 o 
  11   0  10        5.46        8.54     14.24 o 
  12   0  10       31.23       37.85     11.19 o 
  13   0  10        0.20       17.29      9.81 o 
  14   0  10       12.60       26.03     10.26 o 
 -11   1  10        5.91       -6.66      8.08 o 
 -10   1  10       54.06       50.98     11.92 o 
  -9   1  10        3.81       -7.66      8.40 o 
  -8   1  10       24.36       34.83      9.48 o 
  -7   1  10       35.96       15.14      7.87 o
[truncated: 251,453 more chars]
